# Supplementary material for: Integration of Metabolomics and Proteomics in Exploring the Endothelial Dysfunction Mechanism Induced by Serum Exosomes From Diabetic Retinopathy and Diabetic Nephropathy Patients
Source: Front Endocrinol (Lausanne). 2022 Mar 25;13:830466. doi: 10.3389/fendo.2022.830466 (PMC8991685; doi:10.3389/fendo.2022.830466)
Supplement: Supplementary file 1 [file DataSheet_1.zip]

Archive with 12 entries (12 files):
- Supplementary Figure  S7.jpg
- Supplementary Figure S2.jpg
- Supplementary Material S1.fasta
- Supplementary Material S10-CON_vs_DRDN_kegg_pathway_msea.xlsx
- Supplementary Material S11-CON_vs_DRDN_SMPDB_primary.xlsx
- Supplementary Material S12-CON_vs_DRDN.cor.xlsx
- Supplementary Material S3-DRDN-CON_GO2protein_Report.xlsx
- Supplementary Material S4-DRDN-CON_kegg2protein_Report.xlsx
- Supplementary Material S5-DRDN-CON_cog2protein_Report.xlsx
- Supplementary Material S6-DRDN-CON_subcell2prot_Report.xlsx
- Supplementary Material S8-CON VS DRDN Differential Metabolites.xlsx
- Supplementary Material S9-CON_vs_DRDN_KEGG.xlsx
