# Supplementary material for: Integration of Metabolomics and Proteomics in Exploring the Endothelial Dysfunction Mechanism Induced by Serum Exosomes From Diabetic Retinopathy and Diabetic Nephropathy Patients
Source: Front Endocrinol (Lausanne). 2022 Mar 25;13:830466. doi: 10.3389/fendo.2022.830466 (PMC8991685; doi:10.3389/fendo.2022.830466)
Supplement: Supplementary file 1 [file DataSheet_1.zip › Supplementary Material S10-CON_vs_DRDN_kegg_pathway_msea.xlsx]

## Sheet: Sheet1
name	Total Cmpd	Hits	Pvalue	Holm p	FDR	foldEnrichment	hitCompound	member	reference
Cysteine and methionine metabolism	33	2	0.058516	1	0.78917	3.16195	L-Methionine,L-Cysteine	4-Methylthio-2-oxobutanoic acid; 1,2-Dihydroxy-5-(methylthio)pent-1-en-3-one; S-Methyl-5-thio-D-ribulose 1-phosphate; S-Methyl-5-thio-D-ribose 1-phosphate; 5'-Methylthioadenosine; S-Adenosylmethioninamine; S-Adenosyl-L-methionine; L-Cystathionine; L-Serine; L-Homocysteine; L-Methionine; S-Adenosyl-L-homocysteine; 2,3-Diketo-5-methylthiopentyl-1-phosphate; L-Cysteate; L-Cystine; L-Cysteine; 3-Sulf…	http://www.genome.jp/kegg-bin/show_pathway?hsa00270
Pantothenate and CoA biosynthesis	19	4	0.15273	1	0.78917	2.18595	Pantetheine,L-Valine,L-Cysteine,Uracil	Dephospho-CoA; Pantetheine 4'-phosphate; Pantetheine; (R)-4'-Phosphopantothenoyl-L-cysteine; N-((R)-Pantothenoyl)-L-cysteine; Pantothenate; 3-Ureidopropionate; 5,6-Dihydrouracil; L-Valine; L-Aspartate; Apo-[acyl-carrier-protein]; CoA; D-4'-Phosphopantothenate; L-Cysteine; beta-Alanine; Uracil; 3-Methyl-2-oxobutanoic acid; Adenosine 3',5'-bisphosphate; Acyl-carrier protein	http://www.genome.jp/kegg-bin/show_pathway?hsa00770
Vitamin B6 metabolism	9	2	0.15462	1	0.78917	2.1683	Pyridoxine,Pyridoxal	O-Phospho-4-hydroxy-L-threonine; Pyridoxine phosphate; Pyridoxamine phosphate; Pyridoxine; Pyridoxal phosphate; Pyridoxal; Pyridoxamine; 2-Oxo-3-hydroxy-4-phosphobutanoate; 4-Pyridoxate	http://www.genome.jp/kegg-bin/show_pathway?hsa00750
Drug metabolism - other enzymes	39	1	0.15936	1	0.78917	2.1348	Isonicotinic acid	Mercaptopurine (INN); 6-Thioinosine-5'-monophosphate; 6-Thioguanosine monophosphate; 6-Methylmercaptopurine; Tioguanine (INN); 6-Thioxanthine 5'-monophosphate; 6-Mercaptopurine ribonucleoside triphosphate; Isoniazid (JP17/USP/INN); Acetylhydrazine; Fluorouracil (JP17/USP/INN); 5,6-Dihydro-5-fluorouracil; alpha-Fluoro-beta-ureidopropionic acid; 5-Fluorouridine; Floxuridine (USP/INN); Tegafur (JP17…	http://www.genome.jp/kegg-bin/show_pathway?hsa00983
Phenylalanine metabolism	10	1	0.16359	1	0.78917	2.10295	L-Phenylalanine	Phenylacetaldehyde; L-Phenylalanine; Phenethylamine; Phenylpyruvate; Benzoyl-CoA; Phenylacetic acid; 2-Hydroxyphenylacetate; 2-Hydroxy-3-phenylpropenoate; Hippurate; L-Tyrosine	http://www.genome.jp/kegg-bin/show_pathway?hsa00360
Phenylalanine, tyrosine and tryptophan biosynthesis	4	1	0.16359	1	0.78917	2.10295	L-Phenylalanine	Phenylpyruvate; L-Phenylalanine; L-Tyrosine; 3-(4-Hydroxyphenyl)pyruvate	http://www.genome.jp/kegg-bin/show_pathway?hsa00400
Aminoacyl-tRNA biosynthesis	48	8	0.19415	1	0.78917	1.7346	L-Phenylalanine,L-Cysteine,L-Methionine,L-Valine,L-Alanine,L-Isoleucine,L-Leucine,L-Proline	L-Asparagine; L-Histidine; L-Phenylalanine; L-Arginine; L-Glutamine; L-Cysteine; Glycine; L-Aspartate; L-Serine; L-Methionine; L-Valine; L-Alanine; L-Lysine; L-Isoleucine; L-Leucine; L-Threonine; L-Tryptophan; L-Methionyl-tRNA; 10-Formyltetrahydrofolate; L-Tyrosine; L-Proline; L-Glutamate; Glutaminyl-tRNA; L-Asparaginyl-tRNA(Asn); L-Seryl-tRNA(Sec); O-Phosphoseryl-tRNA(Sec); L-Histidyl-tRNA(His);…	http://www.genome.jp/kegg-bin/show_pathway?hsa00970
Thiamine metabolism	7	2	0.19729	1	0.78917	1.86825	L-Cysteine,Thiamine	[Enzyme]-cysteine; L-Cysteine; Thiamine; Thiamin triphosphate; Thiamin diphosphate; Thiamin monophosphate; [Enzyme]-S-sulfanylcysteine	http://www.genome.jp/kegg-bin/show_pathway?hsa00730
Valine, leucine and isoleucine degradation	40	3	0.32316	1	0.82471	1.18285	L-Valine,L-Isoleucine,L-Leucine	Enzyme N6-(lipoyl)lysine; 2-Methyl-1-hydroxybutyl-ThPP; Enzyme N6-(dihydrolipoyl)lysine; 2-Methyl-1-hydroxypropyl-ThPP; 3-Methyl-1-hydroxybutyl-ThPP; Acetyl-CoA; Acetoacetyl-CoA; Acetoacetate; (S)-3-Hydroxy-3-methylglutaryl-CoA; 3-Methylcrotonyl-CoA; 3-Methylbutanoyl-CoA; Thiamin diphosphate; (S)-3-Methyl-2-oxopentanoic acid; L-Valine; 2-Methylacetoacetyl-CoA; (S)-3-Hydroxyisobutyrate; 2-Methylbu…	http://www.genome.jp/kegg-bin/show_pathway?hsa00280
Valine, leucine and isoleucine biosynthesis	8	3	0.32316	1	0.82471	1.18285	L-Leucine,L-Isoleucine,L-Valine	L-Threonine; (S)-3-Methyl-2-oxopentanoic acid; L-Leucine; 3-Methyl-2-oxobutanoic acid; 2-Oxobutanoate; L-Isoleucine; 4-Methyl-2-oxopentanoate; L-Valine	http://www.genome.jp/kegg-bin/show_pathway?hsa00290
Tryptophan metabolism	41	4	0.388	1	0.82471	0.96905	Melatonin,N-Acetylserotonin,6-Hydroxymelatonin,5-Methoxyindoleacetate	L-Tryptophan; Melatonin; N-Acetylserotonin; Serotonin; 5-Hydroxyindoleacetate; 5-Hydroxykynurenamine; 5-Hydroxykynurenine; 5-Hydroxy-L-tryptophan; L-Formylkynurenine; Acetoacetyl-CoA; (S)-3-Hydroxybutanoyl-CoA; Crotonoyl-CoA; Glutaryl-CoA; 2-Oxoadipate; 2-Aminomuconate semialdehyde; 2-Amino-3-carboxymuconate semialdehyde; 3-Hydroxyanthranilate; L-Kynurenine; Formylanthranilate; 3-Hydroxy-L-kynure…	http://www.genome.jp/kegg-bin/show_pathway?hsa00380
Arginine and proline metabolism	38	5	0.41321	1	0.82471	0.87225	Creatine,Spermidine,N-Acetylputrescine,L-Proline,Phosphocreatine	L-Arginine; N(omega)-Hydroxyarginine; Guanidinoacetate; Creatine; 4-Aminobutanoate; Agmatine; Putrescine; 4-Aminobutyraldehyde; S-Adenosylmethioninamine; S-Adenosyl-L-methionine; Spermidine; N-Acetylputrescine; N4-Acetylaminobutanal; Spermine; trans-3-Hydroxy-L-proline; D-Proline; (4R)-4-Hydroxy-2-oxoglutarate; L-erythro-4-Hydroxyglutamate; L-4-Hydroxyglutamate semialdehyde; L-1-Pyrroline-3-hydro…	http://www.genome.jp/kegg-bin/show_pathway?hsa00330
Glutathione metabolism	28	2	0.43354	1	0.82471	0.79515	L-Cysteine,Spermidine	R-S-Cysteinylglycine; R-S-Glutathione; Glutathione; NADP+; Glutathione disulfide; NADPH; Glycine; gamma-L-Glutamyl-L-cysteine; L-Glutamate; L-Cysteine; Cys-Gly; 5-Oxoproline; L-Amino acid; (5-L-Glutamyl)-L-amino acid; S-Substituted L-cysteine; Acetyl-CoA; RX; L-Ornithine; Putrescine; Spermidine; Cadaverine; Tryparedoxin; Trypanothione; S-Substituted N-acetyl-L-cysteine; Spermine; Aminopropylcadav…	http://www.genome.jp/kegg-bin/show_pathway?hsa00480
beta-Alanine metabolism	21	3	0.44087	1	0.82471	0.7948	Carnosine,Uracil,Spermidine	Propanoyl-CoA; 3-Hydroxypropionyl-CoA; 3-Hydroxypropanoate; Malonyl-CoA; 3-Oxopropanoate; beta-Alanine; L-Aspartate; 1,3-Diaminopropane; 3-Aminopropanal; 3-Ureidopropionate; 5,6-Dihydrouracil; Carnosine; beta-Alanyl-N(pi)-methyl-L-histidine; Spermine; Propenoyl-CoA; Acetyl-CoA; beta-Alanyl-L-arginine; Uracil; beta-Alanyl-L-lysine; L-Histidine; Spermidine	http://www.genome.jp/kegg-bin/show_pathway?hsa00410
Folate biosynthesis	27	1	0.48967	1	0.82471	0.63065	Sepiapterin	THF-polyglutamate; Tetrahydrofolate; Dihydrofolate; Dihydrobiopterin; 6-Pyruvoyltetrahydropterin; 2,5-Diamino-6-(5'-triphosphoryl-3',4'-trihydroxy-2'-oxopentyl)-amino-4-oxopyrimidine; 2,5-Diaminopyrimidine nucleoside triphosphate; Formamidopyrimidine nucleoside triphosphate; GTP; Folate; Dihydropteroate; 7,8-Dihydroneopterin 3'-triphosphate; Precursor Z; (8S)-3',8-Cyclo-7,8-dihydroguanosine 5'-tr…	http://www.genome.jp/kegg-bin/show_pathway?hsa00790
Steroid hormone biosynthesis	85	1	0.54093	1	0.82471	0.50125	Cortisol	Cholesterol; 20alpha,22beta-Dihydroxycholesterol; 20alpha-Hydroxycholesterol; 17alpha,20alpha-Dihydroxycholesterol; Pregnenolone; 21-Hydroxypregnenolone; 17alpha-Hydroxypregnenolone; 17alpha,21-Dihydroxypregnenolone; 11beta,17alpha,21-Trihydroxypregnenolone; Dehydroepiandrosterone; Dehydroepiandrosterone sulfate; 16alpha-Hydroxydehydroepiandrosterone; Androstenediol; 11-Deoxycorticosterone; 5alph…	http://www.genome.jp/kegg-bin/show_pathway?hsa00140
Galactose metabolism	27	2	0.55722	1	0.82471	0.49381	Galactitol,myo-Inositol	Stachyose; D-Tagatose 6-phosphate; D-Gal alpha 1->6D-Gal alpha 1->6D-Glucose; Sucrose; Raffinose; Melibiose; D-Galactose; 3-beta-D-Galactosyl-sn-glycerol; Epimelibiose; Melibiitol; alpha-D-Galactosyl-(1->3)-1D-myo-inositol; alpha-D-Glucose; Lactose; D-Glucose 1-phosphate; UDP-alpha-D-galactose; UDP-glucose; alpha-D-Galactose 1-phosphate; alpha-D-Galactose; alpha-D-Glucose 6-phosphate; D-Tagatose …	http://www.genome.jp/kegg-bin/show_pathway?hsa00052
Primary bile acid biosynthesis	46	1	0.55945	1	0.82471	0.458965	Taurine	Cholesterol; Cholest-5-ene-3beta,26-diol; 25-Hydroxycholesterol; 4-Cholesten-7alpha,12alpha-diol-3-one; 7alpha-Hydroxycholest-4-en-3-one; 7alpha,12alpha-Dihydroxy-5beta-cholestan-3-one; 3alpha,7alpha,12alpha-Trihydroxy-5beta-cholestane; (25R)-3alpha,7alpha,12alpha-Trihydroxy-5beta-cholestan-26-oyl-CoA; (25S)-3alpha,7alpha,12alpha-Trihydroxy-5beta-cholestan-26-oyl-CoA; 7alpha-Hydroxy-5beta-cholest…	http://www.genome.jp/kegg-bin/show_pathway?hsa00120
Taurine and hypotaurine metabolism	8	2	0.55945	1	0.82471	0.458965	L-Cysteine,Taurine	L-Cysteate; L-Cysteine; Cysteamine; 3-Sulfino-L-alanine; Taurine; Hypotaurine; 5-L-Glutamyl-taurine; Taurocholate	http://www.genome.jp/kegg-bin/show_pathway?hsa00430
Ascorbate and aldarate metabolism	8	1	0.57508	1	0.82471	0.424975	myo-Inositol	myo-Inositol; UDP-glucose; L-Gulono-1,4-lactone; D-Glucuronolactone; UDP-glucuronate; D-Glucuronate; L-Gulonate; D-Glucarate	http://www.genome.jp/kegg-bin/show_pathway?hsa00053
Inositol phosphate metabolism	30	1	0.57508	1	0.82471	0.424975	myo-Inositol	1-Phosphatidyl-1D-myo-inositol 5-phosphate; 1-Phosphatidyl-D-myo-inositol 4,5-bisphosphate; D-myo-Inositol 1,4,5-trisphosphate; 1D-myo-Inositol 1,4,5,6-tetrakisphosphate; Phosphatidylinositol-3,4,5-trisphosphate; 1D-myo-Inositol 1,3,4,5-tetrakisphosphate; 1D-myo-Inositol 1,3,4-trisphosphate; 1D-myo-Inositol 1,3,4,6-tetrakisphosphate; 1D-myo-Inositol 3,4,5,6-tetrakisphosphate; 1D-myo-Inositol 1,4-…	http://www.genome.jp/kegg-bin/show_pathway?hsa00562
Phosphatidylinositol signaling system	28	1	0.57508	1	0.82471	0.424975	myo-Inositol	1-Phosphatidyl-1D-myo-inositol 3-phosphate; 1D-myo-Inositol 1,3,4,5,6-pentakisphosphate; 1-Phosphatidyl-D-myo-inositol; 1-Phosphatidyl-D-myo-inositol 4,5-bisphosphate; myo-Inositol; CDP-diacylglycerol; 1-Phosphatidyl-1D-myo-inositol 4-phosphate; Phosphatidate; 1,2-Diacyl-sn-glycerol; 1-Phosphatidyl-1D-myo-inositol 3,4-bisphosphate; 1-Phosphatidyl-1D-myo-inositol 5-phosphate; 1D-myo-Inositol 1,3,4…	http://www.genome.jp/kegg-bin/show_pathway?hsa04070
Biotin metabolism	10	1	0.65625	1	0.82471	0.272385	Biotin	Biotin; Biotinyl-5'-AMP; Biocytin; Glutaryl-[acp] methyl ester; Malonyl-[acyl-carrier protein]; Malonyl-[acp] methyl ester; Holo-[carboxylase]; L-Lysine; 3-Ketopimeloyl-[acp] methyl ester; 3-Ketoglutaryl-[acp] methyl ester	http://www.genome.jp/kegg-bin/show_pathway?hsa00780
Alanine, aspartate and glutamate metabolism	28	1	0.66866	1	0.82471	0.25239	L-Alanine	N-Acetyl-L-aspartate; 2-Oxosuccinamate; L-Aspartate; L-Asparagine; D-Aspartate; N-(L-Arginino)succinate; N6-(1,2-Dicarboxyethyl)-AMP; L-Alanine; Succinate semialdehyde; L-Glutamate; 4-Aminobutanoate; L-Glutamine; Ammonia; 2-Oxoglutaramate; (S)-1-Pyrroline-5-carboxylate; N-Acetylaspartylglutamate; N-Acetylaspartylglutamylglutamate; Citrate; Oxaloacetate; Fumarate; Pyruvate; N-Carbamoyl-L-aspartate…	http://www.genome.jp/kegg-bin/show_pathway?hsa00250
Selenocompound metabolism	20	1	0.66866	1	0.82471	0.25239	L-Alanine	Selenite; Hydrogen selenide; L-Selenocysteine; L-Selenomethionine; Se-Methyl-L-selenocysteine; O-Phosphoseryl-tRNA(Sec); Selenophosphoric acid; L-Seryl-tRNA(Sec); Selenate; L-Selenocystathionine; Selenohomocysteine; Methylselenic acid; Dimethyl selenide; L-Alanine; Selenomethionyl-tRNA(Met); Methaneselenol; Methylselenopyruvate; L-Selenocysteinyl-tRNA(Sec); Adenylylselenate; Trimethylselenonium	http://www.genome.jp/kegg-bin/show_pathway?hsa00450
Histidine metabolism	16	1	0.67008	1	0.82471	0.250155	Carnosine	L-Glutamate; 4-Imidazolone-5-propanoate; Urocanate; L-Histidine; Carnosine; Imidazole-4-acetaldehyde; N-Methylhistamine; Methylimidazole acetaldehyde; Histamine; N(pi)-Methyl-L-histidine; N-Formyl-L-aspartate; N-Formimino-L-glutamate; beta-Alanyl-N(pi)-methyl-L-histidine; Imidazole-4-acetate; Methylimidazoleacetic acid; L-Aspartate	http://www.genome.jp/kegg-bin/show_pathway?hsa00340
Porphyrin and chlorophyll metabolism	30	1	0.71097	1	0.84263	0.190445	Porphobilinogen	Cobinamide; Heme O; Heme; Glycine; Bilirubin beta-diglucuronide; Cob(I)yrinate a,c diamide; Fe2+; Biliverdin; Cob(I)alamin; Protoporphyrinogen IX; Coproporphyrinogen III; Uroporphyrinogen III; Hydroxymethylbilane; Porphobilinogen; 5-Aminolevulinate; Uroporphyrinogen I; L-Glutamate; Bilirubin; Protoporphyrin; Coproporphyrin III; Adenosyl cobinamide; Heme A; D-Urobilinogen; Adenosyl cobyrinate a,c …	http://www.genome.jp/kegg-bin/show_pathway?hsa00860
Caffeine metabolism	10	1	0.80105	1	0.91548	0.089015	Theobromine	1,7-Dimethylxanthine; 1-Methylxanthine; Theobromine; 7-Methylxanthine; Caffeine; 1-Methyluric acid; 3,7-Dimethyluric acid; 1,7-Dimethyluric acid; 5-Acetylamino-6-formylamino-3-methyluracil; 7-Methyluric acid	http://www.genome.jp/kegg-bin/show_pathway?hsa00232
Glycine, serine and threonine metabolism	33	3	0.86676	1	0.91883	0.047484	Sarcosine,Creatine,L-Cysteine	L-Serine; Choline; Betaine aldehyde; Betaine; Guanidinoacetate; 3-Phospho-D-glycerate; N,N-Dimethylglycine; L-Cystathionine; Glycine; O-Phospho-L-serine; Sarcosine; 5,10-Methylenetetrahydrofolate; L-Threonine; Lipoylprotein; Aminoacetone; D-Glycerate; [Protein]-S8-aminomethyldihydrolipoyllysine; Tetrahydrofolate; Dihydrolipoylprotein; 2-Phospho-D-glycerate; D-Serine; Hydroxypyruvate; Creatine; 3-…	http://www.genome.jp/kegg-bin/show_pathway?hsa00260
Pyrimidine metabolism	39	6	0.86904	1	0.91883	0.25231	Uridine,Cytidine,Deoxyuridine,Thymidine,Thymine,Uracil	UDP; L-Glutamine; Carbamoyl phosphate; (S)-Dihydroorotate; Orotidine 5'-phosphate; UMP; UTP; Uridine; 5,6-Dihydrouracil; 3-Ureidopropionate; CTP; CDP; CMP; Cytidine; dCDP; dCMP; dCTP; Deoxycytidine; dUTP; dUDP; dUMP; Deoxyuridine; dTDP; dTTP; dTMP; Thymidine; Thymine; (R)-5,6-Dihydrothymine; (R)-3-Ureidoisobutyrate; P1,P4-Bis(5'-uridyl) tetraphosphate; 2'-Deoxy-5-hydroxymethylcytidine-5'-diphosph…	http://www.genome.jp/kegg-bin/show_pathway?hsa00240
Tyrosine metabolism	42	1	0.89011	1	0.91883	0.0269305	3-Methoxytyramine	L-Dopachrome; L-Normetanephrine; 3-Methoxy-4-hydroxyphenylglycolaldehyde; L-Noradrenaline; L-Adrenaline; 3,4-Dihydroxymandelate; 3,4-Dihydroxymandelaldehyde; 3,4-Dihydroxyphenylethyleneglycol; L-Metanephrine; Dopamine; 3,4-Dihydroxyphenylacetaldehyde; 3,4-Dihydroxyphenylacetate; 3-Methoxy-4-hydroxyphenylacetaldehyde; 3-Methoxytyramine; 3,4-Dihydroxy-L-phenylalanine; 3,5-Diiodo-L-tyrosine; 3-Iodo-…	http://www.genome.jp/kegg-bin/show_pathway?hsa00350
Purine metabolism	65	8	0.96927	1	0.96927	0.0456415	Xanthine,Adenosine,Xanthosine,Hypoxanthine,Inosine,Guanine,Guanosine,Adenine	GDP; Xanthine; D-Ribose 5-phosphate; L-Glutamine; 5-Phospho-alpha-D-ribose 1-diphosphate; 5-Phosphoribosylamine; 5'-Phosphoribosylglycinamide; 2-(Formamido)-N1-(5'-phosphoribosyl)acetamidine; 1-(5'-Phosphoribosyl)-5-amino-4-imidazolecarboxamide; 1-(5'-Phosphoribosyl)-5-amino-4-(N-succinocarboxamide)-imidazole; 1-(5-Phospho-D-ribosyl)-5-amino-4-imidazolecarboxylate; 1-(5'-Phosphoribosyl)-5-formami…	http://www.genome.jp/kegg-bin/show_pathway?hsa00230
