# Supplementary material for: Integration of Metabolomics and Proteomics in Exploring the Endothelial Dysfunction Mechanism Induced by Serum Exosomes From Diabetic Retinopathy and Diabetic Nephropathy Patients
Source: Front Endocrinol (Lausanne). 2022 Mar 25;13:830466. doi: 10.3389/fendo.2022.830466 (PMC8991685; doi:10.3389/fendo.2022.830466)
Supplement: Supplementary file 1 [file DataSheet_1.zip › Supplementary Material S11-CON_vs_DRDN_SMPDB_primary.xlsx]

## Sheet: Sheet1
primary_SMPDB_name	primary_SMPDB_ID	N	n	m	k	p_value	FDR	DE_Compounds	DE_hmdb_ID
Transaldolase Deficiency	"<a href=""http://smpdb.ca/view/SMP0000520"" target=""_blank"">SMP0000520</a>"	130	10	8	4	0.00110662	0.433794	"<font style=""color: #f44336"">MADN0054</font> ; <font style=""color: #f44336"">MADN0220</font> ; <font style=""color: #f44336"">MADP0064</font> ; <font style=""color: #f44336"">MEDN0502</font>"	"<font style=""color: #f44336"">HMDB0001401</font> + <font style=""color: #f44336"">HMDB0001031</font> + <font style=""color: #f44336"">HMDB0001341</font> + <font style=""color: #f44336"">HMDB0001351</font>"
Glucose-6-phosphate Dehydrogenase Deficiency	"<a href=""http://smpdb.ca/view/SMP0000518"" target=""_blank"">SMP0000518</a>"	130	10	8	4	0.00110662	0.433794	"<font style=""color: #f44336"">MADN0054</font> ; <font style=""color: #f44336"">MADN0220</font> ; <font style=""color: #f44336"">MADP0064</font> ; <font style=""color: #f44336"">MEDN0502</font>"	"<font style=""color: #f44336"">HMDB0001401</font> + <font style=""color: #f44336"">HMDB0001031</font> + <font style=""color: #f44336"">HMDB0001341</font> + <font style=""color: #f44336"">HMDB0001351</font>"
Pentose Phosphate Pathway	"<a href=""http://smpdb.ca/view/SMP0000031"" target=""_blank"">SMP0000031</a>"	130	10	8	4	0.00110662	0.433794	"<font style=""color: #f44336"">MADN0054</font> ; <font style=""color: #f44336"">MADN0220</font> ; <font style=""color: #f44336"">MADP0064</font> ; <font style=""color: #f44336"">MEDN0502</font>"	"<font style=""color: #f44336"">HMDB0001401</font> + <font style=""color: #f44336"">HMDB0001031</font> + <font style=""color: #f44336"">HMDB0001341</font> + <font style=""color: #f44336"">HMDB0001351</font>"
Ribose-5-phosphate Isomerase Deficiency	"<a href=""http://smpdb.ca/view/SMP0000519"" target=""_blank"">SMP0000519</a>"	130	10	8	4	0.00110662	0.433794	"<font style=""color: #f44336"">MADN0054</font> ; <font style=""color: #f44336"">MADN0220</font> ; <font style=""color: #f44336"">MADP0064</font> ; <font style=""color: #f44336"">MEDN0502</font>"	"<font style=""color: #f44336"">HMDB0001401</font> + <font style=""color: #f44336"">HMDB0001031</font> + <font style=""color: #f44336"">HMDB0001341</font> + <font style=""color: #f44336"">HMDB0001351</font>"
Inositol Metabolism	"<a href=""http://smpdb.ca/view/SMP0000011"" target=""_blank"">SMP0000011</a>"	130	10	4	2	0.0295725	1	"<font style=""color: #f44336"">MADN0054</font> ; <font style=""color: #f44336"">MADP0064</font>"	"<font style=""color: #f44336"">HMDB0001401</font> + <font style=""color: #f44336"">HMDB0001341</font>"
Inositol Phosphate Metabolism	"<a href=""http://smpdb.ca/view/SMP0000462"" target=""_blank"">SMP0000462</a>"	130	10	4	2	0.0295725	1	"<font style=""color: #f44336"">MADN0054</font> ; <font style=""color: #f44336"">MADP0064</font>"	"<font style=""color: #f44336"">HMDB0001401</font> + <font style=""color: #f44336"">HMDB0001341</font>"
Lactose Synthesis	"<a href=""http://smpdb.ca/view/SMP0000444"" target=""_blank"">SMP0000444</a>"	130	10	4	2	0.0295725	1	"<font style=""color: #f44336"">MADP0064</font> ; <font style=""color: #f44336"">MADP0105</font>"	"<font style=""color: #f44336"">HMDB0001341</font> + <font style=""color: #f44336"">HMDB0000288</font>"
GLUT-1 Deficiency Syndrome	"<a href=""http://smpdb.ca/view/SMP0000580"" target=""_blank"">SMP0000580</a>"	130	10	4	2	0.0295725	1	"<font style=""color: #f44336"">MADP0064</font> ; <font style=""color: #f44336"">MADP0105</font>"	"<font style=""color: #f44336"">HMDB0001341</font> + <font style=""color: #f44336"">HMDB0000288</font>"
Congenital Disorder of Glycosylation CDG-IId	"<a href=""http://smpdb.ca/view/SMP0000579"" target=""_blank"">SMP0000579</a>"	130	10	4	2	0.0295725	1	"<font style=""color: #f44336"">MADP0064</font> ; <font style=""color: #f44336"">MADP0105</font>"	"<font style=""color: #f44336"">HMDB0001341</font> + <font style=""color: #f44336"">HMDB0000288</font>"
Fanconi-Bickel Syndrome	"<a href=""http://smpdb.ca/view/SMP0000572"" target=""_blank"">SMP0000572</a>"	130	10	5	2	0.0472326	1	"<font style=""color: #f44336"">MADN0054</font> ; <font style=""color: #f44336"">MADP0064</font>"	"<font style=""color: #f44336"">HMDB0001401</font> + <font style=""color: #f44336"">HMDB0001341</font>"
Glycogenosis, Type VII. Tarui Disease	"<a href=""http://smpdb.ca/view/SMP0000531"" target=""_blank"">SMP0000531</a>"	130	10	5	2	0.0472326	1	"<font style=""color: #f44336"">MADN0054</font> ; <font style=""color: #f44336"">MADP0064</font>"	"<font style=""color: #f44336"">HMDB0001401</font> + <font style=""color: #f44336"">HMDB0001341</font>"
Glycolysis	"<a href=""http://smpdb.ca/view/SMP0000040"" target=""_blank"">SMP0000040</a>"	130	10	5	2	0.0472326	1	"<font style=""color: #f44336"">MADN0054</font> ; <font style=""color: #f44336"">MADP0064</font>"	"<font style=""color: #f44336"">HMDB0001401</font> + <font style=""color: #f44336"">HMDB0001341</font>"
Glycogen Synthetase Deficiency	"<a href=""http://smpdb.ca/view/SMP0000552"" target=""_blank"">SMP0000552</a>"	130	10	5	2	0.0472326	1	"<font style=""color: #f44336"">MADN0054</font> ; <font style=""color: #f44336"">MADP0064</font>"	"<font style=""color: #f44336"">HMDB0001401</font> + <font style=""color: #f44336"">HMDB0001341</font>"
Glycogenosis, Type IV. Amylopectinosis, Anderson Disease	"<a href=""http://smpdb.ca/view/SMP0000554"" target=""_blank"">SMP0000554</a>"	130	10	5	2	0.0472326	1	"<font style=""color: #f44336"">MADN0054</font> ; <font style=""color: #f44336"">MADP0064</font>"	"<font style=""color: #f44336"">HMDB0001401</font> + <font style=""color: #f44336"">HMDB0001341</font>"
Starch and Sucrose Metabolism	"<a href=""http://smpdb.ca/view/SMP0000058"" target=""_blank"">SMP0000058</a>"	130	10	5	2	0.0472326	1	"<font style=""color: #f44336"">MADN0054</font> ; <font style=""color: #f44336"">MADP0064</font>"	"<font style=""color: #f44336"">HMDB0001401</font> + <font style=""color: #f44336"">HMDB0001341</font>"
Glycogenosis, Type VI. Hers Disease	"<a href=""http://smpdb.ca/view/SMP0000555"" target=""_blank"">SMP0000555</a>"	130	10	5	2	0.0472326	1	"<font style=""color: #f44336"">MADN0054</font> ; <font style=""color: #f44336"">MADP0064</font>"	"<font style=""color: #f44336"">HMDB0001401</font> + <font style=""color: #f44336"">HMDB0001341</font>"
Sucrase-Isomaltase Deficiency	"<a href=""http://smpdb.ca/view/SMP0000557"" target=""_blank"">SMP0000557</a>"	130	10	5	2	0.0472326	1	"<font style=""color: #f44336"">MADN0054</font> ; <font style=""color: #f44336"">MADP0064</font>"	"<font style=""color: #f44336"">HMDB0001401</font> + <font style=""color: #f44336"">HMDB0001341</font>"
Mucopolysaccharidosis VII. Sly Syndrome	"<a href=""http://smpdb.ca/view/SMP0000556"" target=""_blank"">SMP0000556</a>"	130	10	5	2	0.0472326	1	"<font style=""color: #f44336"">MADN0054</font> ; <font style=""color: #f44336"">MADP0064</font>"	"<font style=""color: #f44336"">HMDB0001401</font> + <font style=""color: #f44336"">HMDB0001341</font>"
Glycogenosis, Type III. Cori Disease, Debrancher Glycogenosis	"<a href=""http://smpdb.ca/view/SMP0000553"" target=""_blank"">SMP0000553</a>"	130	10	5	2	0.0472326	1	"<font style=""color: #f44336"">MADN0054</font> ; <font style=""color: #f44336"">MADP0064</font>"	"<font style=""color: #f44336"">HMDB0001401</font> + <font style=""color: #f44336"">HMDB0001341</font>"
Dihydropyrimidinase Deficiency	"<a href=""http://smpdb.ca/view/SMP0000178"" target=""_blank"">SMP0000178</a>"	130	10	12	3	0.0502095	1	"<font style=""color: #f44336"">MADP0064</font> ; <font style=""color: #f44336"">MADP0105</font> ; <font style=""color: #f44336"">MEDN0502</font>"	"<font style=""color: #f44336"">HMDB0001341</font> + <font style=""color: #f44336"">HMDB0000288</font> + <font style=""color: #f44336"">HMDB0001351</font>"
UMP Synthase Deficiency (Orotic Aciduria)	"<a href=""http://smpdb.ca/view/SMP0000219"" target=""_blank"">SMP0000219</a>"	130	10	12	3	0.0502095	1	"<font style=""color: #f44336"">MADP0064</font> ; <font style=""color: #f44336"">MADP0105</font> ; <font style=""color: #f44336"">MEDN0502</font>"	"<font style=""color: #f44336"">HMDB0001341</font> + <font style=""color: #f44336"">HMDB0000288</font> + <font style=""color: #f44336"">HMDB0001351</font>"
beta-Ureidopropionase Deficiency	"<a href=""http://smpdb.ca/view/SMP0000172"" target=""_blank"">SMP0000172</a>"	130	10	12	3	0.0502095	1	"<font style=""color: #f44336"">MADP0064</font> ; <font style=""color: #f44336"">MADP0105</font> ; <font style=""color: #f44336"">MEDN0502</font>"	"<font style=""color: #f44336"">HMDB0001341</font> + <font style=""color: #f44336"">HMDB0000288</font> + <font style=""color: #f44336"">HMDB0001351</font>"
MNGIE (Mitochondrial Neurogastrointestinal Encephalopathy)	"<a href=""http://smpdb.ca/view/SMP0000202"" target=""_blank"">SMP0000202</a>"	130	10	12	3	0.0502095	1	"<font style=""color: #f44336"">MADP0064</font> ; <font style=""color: #f44336"">MADP0105</font> ; <font style=""color: #f44336"">MEDN0502</font>"	"<font style=""color: #f44336"">HMDB0001341</font> + <font style=""color: #f44336"">HMDB0000288</font> + <font style=""color: #f44336"">HMDB0001351</font>"
Pyrimidine Metabolism	"<a href=""http://smpdb.ca/view/SMP0000046"" target=""_blank"">SMP0000046</a>"	130	10	12	3	0.0502095	1	"<font style=""color: #f44336"">MADP0064</font> ; <font style=""color: #f44336"">MADP0105</font> ; <font style=""color: #f44336"">MEDN0502</font>"	"<font style=""color: #f44336"">HMDB0001341</font> + <font style=""color: #f44336"">HMDB0000288</font> + <font style=""color: #f44336"">HMDB0001351</font>"
Histidine Metabolism	"<a href=""http://smpdb.ca/view/SMP0000044"" target=""_blank"">SMP0000044</a>"	130	10	6	2	0.0678951	1	"<font style=""color: #f44336"">MADP0064</font> ; <font style=""color: #4caf50"">MEDP0147</font>"	"<font style=""color: #f44336"">HMDB0001341</font> + <font style=""color: #4caf50"">HMDB0000001</font>"
Histidinemia	"<a href=""http://smpdb.ca/view/SMP0000191"" target=""_blank"">SMP0000191</a>"	130	10	6	2	0.0678951	1	"<font style=""color: #f44336"">MADP0064</font> ; <font style=""color: #4caf50"">MEDP0147</font>"	"<font style=""color: #f44336"">HMDB0001341</font> + <font style=""color: #4caf50"">HMDB0000001</font>"
Galactosemia II (GALK)	"<a href=""http://smpdb.ca/view/SMP0000495"" target=""_blank"">SMP0000495</a>"	130	10	6	2	0.0678951	1	"<font style=""color: #f44336"">MADN0054</font> ; <font style=""color: #f44336"">MADP0064</font>"	"<font style=""color: #f44336"">HMDB0001401</font> + <font style=""color: #f44336"">HMDB0001341</font>"
Galactosemia III	"<a href=""http://smpdb.ca/view/SMP0000496"" target=""_blank"">SMP0000496</a>"	130	10	6	2	0.0678951	1	"<font style=""color: #f44336"">MADN0054</font> ; <font style=""color: #f44336"">MADP0064</font>"	"<font style=""color: #f44336"">HMDB0001401</font> + <font style=""color: #f44336"">HMDB0001341</font>"
Nucleotide Sugars Metabolism	"<a href=""http://smpdb.ca/view/SMP0000010"" target=""_blank"">SMP0000010</a>"	130	10	6	2	0.0678951	1	"<font style=""color: #f44336"">MADN0054</font> ; <font style=""color: #f44336"">MADP0064</font>"	"<font style=""color: #f44336"">HMDB0001401</font> + <font style=""color: #f44336"">HMDB0001341</font>"
Atorvastatin Action Pathway	"<a href=""http://smpdb.ca/view/SMP0000131"" target=""_blank"">SMP0000131</a>"	130	10	1	1	0.0769231	1	"<font style=""color: #f44336"">MADP0064</font>"	"<font style=""color: #f44336"">HMDB0001341</font>"
Mexiletine Action Pathway	"<a href=""http://smpdb.ca/view/SMP0000329"" target=""_blank"">SMP0000329</a>"	130	10	1	1	0.0769231	1	"<font style=""color: #f44336"">MADP0064</font>"	"<font style=""color: #f44336"">HMDB0001341</font>"
Ibutilide Action Pathway	"<a href=""http://smpdb.ca/view/SMP0000332"" target=""_blank"">SMP0000332</a>"	130	10	1	1	0.0769231	1	"<font style=""color: #f44336"">MADP0064</font>"	"<font style=""color: #f44336"">HMDB0001341</font>"
Carfentanil Action Pathway	"<a href=""http://smpdb.ca/view/SMP0000414"" target=""_blank"">SMP0000414</a>"	130	10	1	1	0.0769231	1	"<font style=""color: #f44336"">MADP0064</font>"	"<font style=""color: #f44336"">HMDB0001341</font>"
Zoledronate Action Pathway	"<a href=""http://smpdb.ca/view/SMP0000107"" target=""_blank"">SMP0000107</a>"	130	10	1	1	0.0769231	1	"<font style=""color: #f44336"">MADP0064</font>"	"<font style=""color: #f44336"">HMDB0001341</font>"
Tramadol Action Action Pathway	"<a href=""http://smpdb.ca/view/SMP0000671"" target=""_blank"">SMP0000671</a>"	130	10	1	1	0.0769231	1	"<font style=""color: #f44336"">MADP0064</font>"	"<font style=""color: #f44336"">HMDB0001341</font>"
Gastric Acid Production	"<a href=""http://smpdb.ca/view/SMP0000589"" target=""_blank"">SMP0000589</a>"	130	10	1	1	0.0769231	1	"<font style=""color: #f44336"">MADP0064</font>"	"<font style=""color: #f44336"">HMDB0001341</font>"
Labetalol Action Pathway	"<a href=""http://smpdb.ca/view/SMP0000368"" target=""_blank"">SMP0000368</a>"	130	10	1	1	0.0769231	1	"<font style=""color: #f44336"">MADP0064</font>"	"<font style=""color: #f44336"">HMDB0001341</font>"
Nifedipine Action Pathway	"<a href=""http://smpdb.ca/view/SMP0000379"" target=""_blank"">SMP0000379</a>"	130	10	1	1	0.0769231	1	"<font style=""color: #f44336"">MADP0064</font>"	"<font style=""color: #f44336"">HMDB0001341</font>"
Lafutidine H2-Antihistamine Action	"<a href=""http://smpdb.ca/view/SMP0051038"" target=""_blank"">SMP0051038</a>"	130	10	1	1	0.0769231	1	"<font style=""color: #f44336"">MADP0064</font>"	"<font style=""color: #f44336"">HMDB0001341</font>"
Pindolol Action Pathway	"<a href=""http://smpdb.ca/view/SMP0000306"" target=""_blank"">SMP0000306</a>"	130	10	1	1	0.0769231	1	"<font style=""color: #f44336"">MADP0064</font>"	"<font style=""color: #f44336"">HMDB0001341</font>"
Lactose Degradation	"<a href=""http://smpdb.ca/view/SMP0000457"" target=""_blank"">SMP0000457</a>"	130	10	1	1	0.0769231	1	"<font style=""color: #f44336"">MADP0064</font>"	"<font style=""color: #f44336"">HMDB0001341</font>"
Desipramine Action Pathway	"<a href=""http://smpdb.ca/view/SMP0000423"" target=""_blank"">SMP0000423</a>"	130	10	1	1	0.0769231	1	"<font style=""color: #f44336"">MADP0064</font>"	"<font style=""color: #f44336"">HMDB0001341</font>"
Propranolol Action Pathway	"<a href=""http://smpdb.ca/view/SMP0000307"" target=""_blank"">SMP0000307</a>"	130	10	1	1	0.0769231	1	"<font style=""color: #f44336"">MADP0064</font>"	"<font style=""color: #f44336"">HMDB0001341</font>"
Rosuvastatin Action Pathway	"<a href=""http://smpdb.ca/view/SMP0000092"" target=""_blank"">SMP0000092</a>"	130	10	1	1	0.0769231	1	"<font style=""color: #f44336"">MADP0064</font>"	"<font style=""color: #f44336"">HMDB0001341</font>"
Lactose Intolerance	"<a href=""http://smpdb.ca/view/SMP0000458"" target=""_blank"">SMP0000458</a>"	130	10	1	1	0.0769231	1	"<font style=""color: #f44336"">MADP0064</font>"	"<font style=""color: #f44336"">HMDB0001341</font>"
Pravastatin Action Pathway	"<a href=""http://smpdb.ca/view/SMP0000089"" target=""_blank"">SMP0000089</a>"	130	10	1	1	0.0769231	1	"<font style=""color: #f44336"">MADP0064</font>"	"<font style=""color: #f44336"">HMDB0001341</font>"
Betaxolol Action Pathway	"<a href=""http://smpdb.ca/view/SMP0000299"" target=""_blank"">SMP0000299</a>"	130	10	1	1	0.0769231	1	"<font style=""color: #f44336"">MADP0064</font>"	"<font style=""color: #f44336"">HMDB0001341</font>"
Bisoprolol Action Pathway	"<a href=""http://smpdb.ca/view/SMP0000300"" target=""_blank"">SMP0000300</a>"	130	10	1	1	0.0769231	1	"<font style=""color: #f44336"">MADP0064</font>"	"<font style=""color: #f44336"">HMDB0001341</font>"
Nimodipine Action Pathway	"<a href=""http://smpdb.ca/view/SMP0000380"" target=""_blank"">SMP0000380</a>"	130	10	1	1	0.0769231	1	"<font style=""color: #f44336"">MADP0064</font>"	"<font style=""color: #f44336"">HMDB0001341</font>"
Steroid Biosynthesis	"<a href=""http://smpdb.ca/view/SMP0000023"" target=""_blank"">SMP0000023</a>"	130	10	1	1	0.0769231	1	"<font style=""color: #f44336"">MADP0064</font>"	"<font style=""color: #f44336"">HMDB0001341</font>"
Desmosterolosis	"<a href=""http://smpdb.ca/view/SMP0000386"" target=""_blank"">SMP0000386</a>"	130	10	1	1	0.0769231	1	"<font style=""color: #f44336"">MADP0064</font>"	"<font style=""color: #f44336"">HMDB0001341</font>"
Acebutolol Action Pathway	"<a href=""http://smpdb.ca/view/SMP0000296"" target=""_blank"">SMP0000296</a>"	130	10	1	1	0.0769231	1	"<font style=""color: #f44336"">MADP0064</font>"	"<font style=""color: #f44336"">HMDB0001341</font>"
Omeprazole Action Pathway	"<a href=""http://smpdb.ca/view/SMP0000226"" target=""_blank"">SMP0000226</a>"	130	10	1	1	0.0769231	1	"<font style=""color: #f44336"">MADP0064</font>"	"<font style=""color: #f44336"">HMDB0001341</font>"
Oxymorphone Action Pathway	"<a href=""http://smpdb.ca/view/SMP0000412"" target=""_blank"">SMP0000412</a>"	130	10	1	1	0.0769231	1	"<font style=""color: #f44336"">MADP0064</font>"	"<font style=""color: #f44336"">HMDB0001341</font>"
Pamidronate Action Pathway	"<a href=""http://smpdb.ca/view/SMP0000117"" target=""_blank"">SMP0000117</a>"	130	10	1	1	0.0769231	1	"<font style=""color: #f44336"">MADP0064</font>"	"<font style=""color: #f44336"">HMDB0001341</font>"
Fluvastatin Action Pathway	"<a href=""http://smpdb.ca/view/SMP0000119"" target=""_blank"">SMP0000119</a>"	130	10	1	1	0.0769231	1	"<font style=""color: #f44336"">MADP0064</font>"	"<font style=""color: #f44336"">HMDB0001341</font>"
Morphine Action Pathway	"<a href=""http://smpdb.ca/view/SMP0000406"" target=""_blank"">SMP0000406</a>"	130	10	1	1	0.0769231	1	"<font style=""color: #f44336"">MADP0064</font>"	"<font style=""color: #f44336"">HMDB0001341</font>"
Smith-Lemli-Opitz Syndrome (SLOS)	"<a href=""http://smpdb.ca/view/SMP0000389"" target=""_blank"">SMP0000389</a>"	130	10	1	1	0.0769231	1	"<font style=""color: #f44336"">MADP0064</font>"	"<font style=""color: #f44336"">HMDB0001341</font>"
Alfentanil Action Pathway	"<a href=""http://smpdb.ca/view/SMP0000413"" target=""_blank"">SMP0000413</a>"	130	10	1	1	0.0769231	1	"<font style=""color: #f44336"">MADP0064</font>"	"<font style=""color: #f44336"">HMDB0001341</font>"
Bupranolol Action Pathway	"<a href=""http://smpdb.ca/view/SMP0000670"" target=""_blank"">SMP0000670</a>"	130	10	1	1	0.0769231	1	"<font style=""color: #f44336"">MADP0064</font>"	"<font style=""color: #f44336"">HMDB0001341</font>"
Chondrodysplasia Punctata II, X-Linked Dominant (CDPX2)	"<a href=""http://smpdb.ca/view/SMP0000388"" target=""_blank"">SMP0000388</a>"	130	10	1	1	0.0769231	1	"<font style=""color: #f44336"">MADP0064</font>"	"<font style=""color: #f44336"">HMDB0001341</font>"
Carvedilol Action Pathway	"<a href=""http://smpdb.ca/view/SMP0000367"" target=""_blank"">SMP0000367</a>"	130	10	1	1	0.0769231	1	"<font style=""color: #f44336"">MADP0064</font>"	"<font style=""color: #f44336"">HMDB0001341</font>"
Dibucaine Action Pathway	"<a href=""http://smpdb.ca/view/SMP0000396"" target=""_blank"">SMP0000396</a>"	130	10	1	1	0.0769231	1	"<font style=""color: #f44336"">MADP0064</font>"	"<font style=""color: #f44336"">HMDB0001341</font>"
Clopidogrel Metabolism Pathway	"<a href=""http://smpdb.ca/view/SMP0000610"" target=""_blank"">SMP0000610</a>"	130	10	1	1	0.0769231	1	"<font style=""color: #f44336"">MADP0064</font>"	"<font style=""color: #f44336"">HMDB0001341</font>"
Lansoprazole Action Pathway	"<a href=""http://smpdb.ca/view/SMP0000227"" target=""_blank"">SMP0000227</a>"	130	10	1	1	0.0769231	1	"<font style=""color: #f44336"">MADP0064</font>"	"<font style=""color: #f44336"">HMDB0001341</font>"
Irinotecan Metabolism Pathway	"<a href=""http://smpdb.ca/view/SMP0000600"" target=""_blank"">SMP0000600</a>"	130	10	1	1	0.0769231	1	"<font style=""color: #f44336"">MADP0064</font>"	"<font style=""color: #f44336"">HMDB0001341</font>"
Pirenzepine Action Pathway	"<a href=""http://smpdb.ca/view/SMP0000246"" target=""_blank"">SMP0000246</a>"	130	10	1	1	0.0769231	1	"<font style=""color: #f44336"">MADP0064</font>"	"<font style=""color: #f44336"">HMDB0001341</font>"
Tenofovir Metabolism Pathway	"<a href=""http://smpdb.ca/view/SMP0000630"" target=""_blank"">SMP0000630</a>"	130	10	1	1	0.0769231	1	"<font style=""color: #f44336"">MADP0064</font>"	"<font style=""color: #f44336"">HMDB0001341</font>"
Metoprolol Action Pathway	"<a href=""http://smpdb.ca/view/SMP0000302"" target=""_blank"">SMP0000302</a>"	130	10	1	1	0.0769231	1	"<font style=""color: #f44336"">MADP0064</font>"	"<font style=""color: #f44336"">HMDB0001341</font>"
Cerivastatin Action Pathway	"<a href=""http://smpdb.ca/view/SMP0000111"" target=""_blank"">SMP0000111</a>"	130	10	1	1	0.0769231	1	"<font style=""color: #f44336"">MADP0064</font>"	"<font style=""color: #f44336"">HMDB0001341</font>"
Nevirapine Metabolism Pathway	"<a href=""http://smpdb.ca/view/SMP0000642"" target=""_blank"">SMP0000642</a>"	130	10	1	1	0.0769231	1	"<font style=""color: #f44336"">MADP0064</font>"	"<font style=""color: #f44336"">HMDB0001341</font>"
Vinblastine Action Pathway	"<a href=""http://smpdb.ca/view/SMP0000436"" target=""_blank"">SMP0000436</a>"	130	10	1	1	0.0769231	1	"<font style=""color: #f44336"">MADP0064</font>"	"<font style=""color: #f44336"">HMDB0001341</font>"
Dezocine Action Pathway	"<a href=""http://smpdb.ca/view/SMP0000676"" target=""_blank"">SMP0000676</a>"	130	10	1	1	0.0769231	1	"<font style=""color: #f44336"">MADP0064</font>"	"<font style=""color: #f44336"">HMDB0001341</font>"
Nisoldipine Action Pathway	"<a href=""http://smpdb.ca/view/SMP0000381"" target=""_blank"">SMP0000381</a>"	130	10	1	1	0.0769231	1	"<font style=""color: #f44336"">MADP0064</font>"	"<font style=""color: #f44336"">HMDB0001341</font>"
Gemcitabine Metabolism Pathway	"<a href=""http://smpdb.ca/view/SMP0000603"" target=""_blank"">SMP0000603</a>"	130	10	1	1	0.0769231	1	"<font style=""color: #f44336"">MADP0064</font>"	"<font style=""color: #f44336"">HMDB0001341</font>"
Atenolol Action Pathway	"<a href=""http://smpdb.ca/view/SMP0000298"" target=""_blank"">SMP0000298</a>"	130	10	1	1	0.0769231	1	"<font style=""color: #f44336"">MADP0064</font>"	"<font style=""color: #f44336"">HMDB0001341</font>"
Esmolol Action Pathway	"<a href=""http://smpdb.ca/view/SMP0000301"" target=""_blank"">SMP0000301</a>"	130	10	1	1	0.0769231	1	"<font style=""color: #f44336"">MADP0064</font>"	"<font style=""color: #f44336"">HMDB0001341</font>"
Carteolol Action Pathway	"<a href=""http://smpdb.ca/view/SMP0000658"" target=""_blank"">SMP0000658</a>"	130	10	1	1	0.0769231	1	"<font style=""color: #f44336"">MADP0064</font>"	"<font style=""color: #f44336"">HMDB0001341</font>"
Nadolol Action Pathway	"<a href=""http://smpdb.ca/view/SMP0000303"" target=""_blank"">SMP0000303</a>"	130	10	1	1	0.0769231	1	"<font style=""color: #f44336"">MADP0064</font>"	"<font style=""color: #f44336"">HMDB0001341</font>"
Oxprenolol Action Pathway	"<a href=""http://smpdb.ca/view/SMP0000304"" target=""_blank"">SMP0000304</a>"	130	10	1	1	0.0769231	1	"<font style=""color: #f44336"">MADP0064</font>"	"<font style=""color: #f44336"">HMDB0001341</font>"
Penbutolol Action Pathway	"<a href=""http://smpdb.ca/view/SMP0000305"" target=""_blank"">SMP0000305</a>"	130	10	1	1	0.0769231	1	"<font style=""color: #f44336"">MADP0064</font>"	"<font style=""color: #f44336"">HMDB0001341</font>"
Dobutamine Action Pathway	"<a href=""http://smpdb.ca/view/SMP0000662"" target=""_blank"">SMP0000662</a>"	130	10	1	1	0.0769231	1	"<font style=""color: #f44336"">MADP0064</font>"	"<font style=""color: #f44336"">HMDB0001341</font>"
Cholesteryl Ester Storage Disease	"<a href=""http://smpdb.ca/view/SMP0000508"" target=""_blank"">SMP0000508</a>"	130	10	1	1	0.0769231	1	"<font style=""color: #f44336"">MADP0064</font>"	"<font style=""color: #f44336"">HMDB0001341</font>"
Disopyramide Action Pathway	"<a href=""http://smpdb.ca/view/SMP0000325"" target=""_blank"">SMP0000325</a>"	130	10	1	1	0.0769231	1	"<font style=""color: #f44336"">MADP0064</font>"	"<font style=""color: #f44336"">HMDB0001341</font>"
Levobunolol Action Pathway	"<a href=""http://smpdb.ca/view/SMP0000666"" target=""_blank"">SMP0000666</a>"	130	10	1	1	0.0769231	1	"<font style=""color: #f44336"">MADP0064</font>"	"<font style=""color: #f44336"">HMDB0001341</font>"
Phenytoin (Antiarrhythmic) Action Pathway	"<a href=""http://smpdb.ca/view/SMP0000327"" target=""_blank"">SMP0000327</a>"	130	10	1	1	0.0769231	1	"<font style=""color: #f44336"">MADP0064</font>"	"<font style=""color: #f44336"">HMDB0001341</font>"
Gemcitabine Action Pathway	"<a href=""http://smpdb.ca/view/SMP0000446"" target=""_blank"">SMP0000446</a>"	130	10	1	1	0.0769231	1	"<font style=""color: #f44336"">MADP0064</font>"	"<font style=""color: #f44336"">HMDB0001341</font>"
Tocainide Action Pathway	"<a href=""http://smpdb.ca/view/SMP0000330"" target=""_blank"">SMP0000330</a>"	130	10	1	1	0.0769231	1	"<font style=""color: #f44336"">MADP0064</font>"	"<font style=""color: #f44336"">HMDB0001341</font>"
Flecainide Action Pathway	"<a href=""http://smpdb.ca/view/SMP0000331"" target=""_blank"">SMP0000331</a>"	130	10	1	1	0.0769231	1	"<font style=""color: #f44336"">MADP0064</font>"	"<font style=""color: #f44336"">HMDB0001341</font>"
Diltiazem Action Pathway	"<a href=""http://smpdb.ca/view/SMP0000359"" target=""_blank"">SMP0000359</a>"	130	10	1	1	0.0769231	1	"<font style=""color: #f44336"">MADP0064</font>"	"<font style=""color: #f44336"">HMDB0001341</font>"
Nebivolol Action Pathway	"<a href=""http://smpdb.ca/view/SMP0000366"" target=""_blank"">SMP0000366</a>"	130	10	1	1	0.0769231	1	"<font style=""color: #f44336"">MADP0064</font>"	"<font style=""color: #f44336"">HMDB0001341</font>"
Verapamil Action Pathway	"<a href=""http://smpdb.ca/view/SMP0000375"" target=""_blank"">SMP0000375</a>"	130	10	1	1	0.0769231	1	"<font style=""color: #f44336"">MADP0064</font>"	"<font style=""color: #f44336"">HMDB0001341</font>"
Amlodipine Action Pathway	"<a href=""http://smpdb.ca/view/SMP0000376"" target=""_blank"">SMP0000376</a>"	130	10	1	1	0.0769231	1	"<font style=""color: #f44336"">MADP0064</font>"	"<font style=""color: #f44336"">HMDB0001341</font>"
Betazole Action Pathway	"<a href=""http://smpdb.ca/view/SMP0000736"" target=""_blank"">SMP0000736</a>"	130	10	1	1	0.0769231	1	"<font style=""color: #f44336"">MADP0064</font>"	"<font style=""color: #f44336"">HMDB0001341</font>"
Clopidogrel Action Pathway	"<a href=""http://smpdb.ca/view/SMP0000260"" target=""_blank"">SMP0000260</a>"	130	10	1	1	0.0769231	1	"<font style=""color: #f44336"">MADP0064</font>"	"<font style=""color: #f44336"">HMDB0001341</font>"
Benzocaine Action Pathway	"<a href=""http://smpdb.ca/view/SMP0000392"" target=""_blank"">SMP0000392</a>"	130	10	1	1	0.0769231	1	"<font style=""color: #f44336"">MADP0064</font>"	"<font style=""color: #f44336"">HMDB0001341</font>"
Nalbuphine Action Pathway	"<a href=""http://smpdb.ca/view/SMP0000691"" target=""_blank"">SMP0000691</a>"	130	10	1	1	0.0769231	1	"<font style=""color: #f44336"">MADP0064</font>"	"<font style=""color: #f44336"">HMDB0001341</font>"
Levobupivacaine Action Pathway	"<a href=""http://smpdb.ca/view/SMP0000397"" target=""_blank"">SMP0000397</a>"	130	10	1	1	0.0769231	1	"<font style=""color: #f44336"">MADP0064</font>"	"<font style=""color: #f44336"">HMDB0001341</font>"
Prilocaine Action Pathway	"<a href=""http://smpdb.ca/view/SMP0000401"" target=""_blank"">SMP0000401</a>"	130	10	1	1	0.0769231	1	"<font style=""color: #f44336"">MADP0064</font>"	"<font style=""color: #f44336"">HMDB0001341</font>"
Proparacaine Action Pathway	"<a href=""http://smpdb.ca/view/SMP0000403"" target=""_blank"">SMP0000403</a>"	130	10	1	1	0.0769231	1	"<font style=""color: #f44336"">MADP0064</font>"	"<font style=""color: #f44336"">HMDB0001341</font>"
Vindesine Action Pathway	"<a href=""http://smpdb.ca/view/SMP0000438"" target=""_blank"">SMP0000438</a>"	130	10	1	1	0.0769231	1	"<font style=""color: #f44336"">MADP0064</font>"	"<font style=""color: #f44336"">HMDB0001341</font>"
Lovastatin Action Pathway	"<a href=""http://smpdb.ca/view/SMP0000099"" target=""_blank"">SMP0000099</a>"	130	10	1	1	0.0769231	1	"<font style=""color: #f44336"">MADP0064</font>"	"<font style=""color: #f44336"">HMDB0001341</font>"
Practolol Action Pathway	"<a href=""http://smpdb.ca/view/SMP0000669"" target=""_blank"">SMP0000669</a>"	130	10	1	1	0.0769231	1	"<font style=""color: #f44336"">MADP0064</font>"	"<font style=""color: #f44336"">HMDB0001341</font>"
Fentanyl Action Pathway	"<a href=""http://smpdb.ca/view/SMP0000415"" target=""_blank"">SMP0000415</a>"	130	10	1	1	0.0769231	1	"<font style=""color: #f44336"">MADP0064</font>"	"<font style=""color: #f44336"">HMDB0001341</font>"
Sufentanil Action Pathway	"<a href=""http://smpdb.ca/view/SMP0000417"" target=""_blank"">SMP0000417</a>"	130	10	1	1	0.0769231	1	"<font style=""color: #f44336"">MADP0064</font>"	"<font style=""color: #f44336"">HMDB0001341</font>"
Alvimopan Action Pathway	"<a href=""http://smpdb.ca/view/SMP0000685"" target=""_blank"">SMP0000685</a>"	130	10	1	1	0.0769231	1	"<font style=""color: #f44336"">MADP0064</font>"	"<font style=""color: #f44336"">HMDB0001341</font>"
Buprenorphine Action Pathway	"<a href=""http://smpdb.ca/view/SMP0000684"" target=""_blank"">SMP0000684</a>"	130	10	1	1	0.0769231	1	"<font style=""color: #f44336"">MADP0064</font>"	"<font style=""color: #f44336"">HMDB0001341</font>"
Cocaine Action Pathway	"<a href=""http://smpdb.ca/view/SMP0000395"" target=""_blank"">SMP0000395</a>"	130	10	1	1	0.0769231	1	"<font style=""color: #f44336"">MADP0064</font>"	"<font style=""color: #f44336"">HMDB0001341</font>"
Vincristine Action Pathway	"<a href=""http://smpdb.ca/view/SMP0000437"" target=""_blank"">SMP0000437</a>"	130	10	1	1	0.0769231	1	"<font style=""color: #f44336"">MADP0064</font>"	"<font style=""color: #f44336"">HMDB0001341</font>"
Esomeprazole Action Pathway	"<a href=""http://smpdb.ca/view/SMP0000225"" target=""_blank"">SMP0000225</a>"	130	10	1	1	0.0769231	1	"<font style=""color: #f44336"">MADP0064</font>"	"<font style=""color: #f44336"">HMDB0001341</font>"
Simvastatin Action Pathway	"<a href=""http://smpdb.ca/view/SMP0000082"" target=""_blank"">SMP0000082</a>"	130	10	1	1	0.0769231	1	"<font style=""color: #f44336"">MADP0064</font>"	"<font style=""color: #f44336"">HMDB0001341</font>"
Ranitidine Action Pathway	"<a href=""http://smpdb.ca/view/SMP0000230"" target=""_blank"">SMP0000230</a>"	130	10	1	1	0.0769231	1	"<font style=""color: #f44336"">MADP0064</font>"	"<font style=""color: #f44336"">HMDB0001341</font>"
Hypercholesterolemia	"<a href=""http://smpdb.ca/view/SMP0000209"" target=""_blank"">SMP0000209</a>"	130	10	1	1	0.0769231	1	"<font style=""color: #f44336"">MADP0064</font>"	"<font style=""color: #f44336"">HMDB0001341</font>"
Paclitaxel Action Pathway	"<a href=""http://smpdb.ca/view/SMP0000434"" target=""_blank"">SMP0000434</a>"	130	10	1	1	0.0769231	1	"<font style=""color: #f44336"">MADP0064</font>"	"<font style=""color: #f44336"">HMDB0001341</font>"
Docetaxel Action Pathway	"<a href=""http://smpdb.ca/view/SMP0000435"" target=""_blank"">SMP0000435</a>"	130	10	1	1	0.0769231	1	"<font style=""color: #f44336"">MADP0064</font>"	"<font style=""color: #f44336"">HMDB0001341</font>"
Quinidine Action Pathway	"<a href=""http://smpdb.ca/view/SMP0000323"" target=""_blank"">SMP0000323</a>"	130	10	1	1	0.0769231	1	"<font style=""color: #f44336"">MADP0064</font>"	"<font style=""color: #f44336"">HMDB0001341</font>"
Mevalonic Aciduria	"<a href=""http://smpdb.ca/view/SMP0000510"" target=""_blank"">SMP0000510</a>"	130	10	1	1	0.0769231	1	"<font style=""color: #f44336"">MADP0064</font>"	"<font style=""color: #f44336"">HMDB0001341</font>"
Fosphenytoin (Antiarrhythmic) Action Pathway	"<a href=""http://smpdb.ca/view/SMP0000326"" target=""_blank"">SMP0000326</a>"	130	10	1	1	0.0769231	1	"<font style=""color: #f44336"">MADP0064</font>"	"<font style=""color: #f44336"">HMDB0001341</font>"
Hydrocodone Action Pathway	"<a href=""http://smpdb.ca/view/SMP0000411"" target=""_blank"">SMP0000411</a>"	130	10	1	1	0.0769231	1	"<font style=""color: #f44336"">MADP0064</font>"	"<font style=""color: #f44336"">HMDB0001341</font>"
Bevantolol Action Pathway	"<a href=""http://smpdb.ca/view/SMP0000668"" target=""_blank"">SMP0000668</a>"	130	10	1	1	0.0769231	1	"<font style=""color: #f44336"">MADP0064</font>"	"<font style=""color: #f44336"">HMDB0001341</font>"
Metipranolol Action Pathway	"<a href=""http://smpdb.ca/view/SMP0000667"" target=""_blank"">SMP0000667</a>"	130	10	1	1	0.0769231	1	"<font style=""color: #f44336"">MADP0064</font>"	"<font style=""color: #f44336"">HMDB0001341</font>"
Erlotinib Action Pathway	"<a href=""http://smpdb.ca/view/SMP0000472"" target=""_blank"">SMP0000472</a>"	130	10	1	1	0.0769231	1	"<font style=""color: #f44336"">MADP0064</font>"	"<font style=""color: #f44336"">HMDB0001341</font>"
Tenofovir Action Pathway	"<a href=""http://smpdb.ca/view/SMP0000419"" target=""_blank"">SMP0000419</a>"	130	10	1	1	0.0769231	1	"<font style=""color: #f44336"">MADP0064</font>"	"<font style=""color: #f44336"">HMDB0001341</font>"
Diphenoxylate Action Pathway	"<a href=""http://smpdb.ca/view/SMP0000675"" target=""_blank"">SMP0000675</a>"	130	10	1	1	0.0769231	1	"<font style=""color: #f44336"">MADP0064</font>"	"<font style=""color: #f44336"">HMDB0001341</font>"
Methadyl Acetate Action Pathway	"<a href=""http://smpdb.ca/view/SMP0000678"" target=""_blank"">SMP0000678</a>"	130	10	1	1	0.0769231	1	"<font style=""color: #f44336"">MADP0064</font>"	"<font style=""color: #f44336"">HMDB0001341</font>"
Roxatidine Acetate Action Pathway	"<a href=""http://smpdb.ca/view/SMP0000734"" target=""_blank"">SMP0000734</a>"	130	10	1	1	0.0769231	1	"<font style=""color: #f44336"">MADP0064</font>"	"<font style=""color: #f44336"">HMDB0001341</font>"
Escitalopram Action Pathway	"<a href=""http://smpdb.ca/view/SMP0000425"" target=""_blank"">SMP0000425</a>"	130	10	1	1	0.0769231	1	"<font style=""color: #f44336"">MADP0064</font>"	"<font style=""color: #f44336"">HMDB0001341</font>"
CHILD Syndrome	"<a href=""http://smpdb.ca/view/SMP0000387"" target=""_blank"">SMP0000387</a>"	130	10	1	1	0.0769231	1	"<font style=""color: #f44336"">MADP0064</font>"	"<font style=""color: #f44336"">HMDB0001341</font>"
Lysosomal Acid Lipase Deficiency (Wolman Disease)	"<a href=""http://smpdb.ca/view/SMP0000319"" target=""_blank"">SMP0000319</a>"	130	10	1	1	0.0769231	1	"<font style=""color: #f44336"">MADP0064</font>"	"<font style=""color: #f44336"">HMDB0001341</font>"
Bupivacaine Action Pathway	"<a href=""http://smpdb.ca/view/SMP0000393"" target=""_blank"">SMP0000393</a>"	130	10	1	1	0.0769231	1	"<font style=""color: #f44336"">MADP0064</font>"	"<font style=""color: #f44336"">HMDB0001341</font>"
Epinephrine Action Pathway	"<a href=""http://smpdb.ca/view/SMP0000661"" target=""_blank"">SMP0000661</a>"	130	10	1	1	0.0769231	1	"<font style=""color: #f44336"">MADP0064</font>"	"<font style=""color: #f44336"">HMDB0001341</font>"
Isoprenaline Action Pathway	"<a href=""http://smpdb.ca/view/SMP0000663"" target=""_blank"">SMP0000663</a>"	130	10	1	1	0.0769231	1	"<font style=""color: #f44336"">MADP0064</font>"	"<font style=""color: #f44336"">HMDB0001341</font>"
Mepivacaine Action Pathway	"<a href=""http://smpdb.ca/view/SMP0000399"" target=""_blank"">SMP0000399</a>"	130	10	1	1	0.0769231	1	"<font style=""color: #f44336"">MADP0064</font>"	"<font style=""color: #f44336"">HMDB0001341</font>"
Bopindolol Action Pathway	"<a href=""http://smpdb.ca/view/SMP0000657"" target=""_blank"">SMP0000657</a>"	130	10	1	1	0.0769231	1	"<font style=""color: #f44336"">MADP0064</font>"	"<font style=""color: #f44336"">HMDB0001341</font>"
Timolol Action Pathway	"<a href=""http://smpdb.ca/view/SMP0000659"" target=""_blank"">SMP0000659</a>"	130	10	1	1	0.0769231	1	"<font style=""color: #f44336"">MADP0064</font>"	"<font style=""color: #f44336"">HMDB0001341</font>"
Sotalol Action Pathway	"<a href=""http://smpdb.ca/view/SMP0000660"" target=""_blank"">SMP0000660</a>"	130	10	1	1	0.0769231	1	"<font style=""color: #f44336"">MADP0064</font>"	"<font style=""color: #f44336"">HMDB0001341</font>"
Remifentanil Action Pathway	"<a href=""http://smpdb.ca/view/SMP0000416"" target=""_blank"">SMP0000416</a>"	130	10	1	1	0.0769231	1	"<font style=""color: #f44336"">MADP0064</font>"	"<font style=""color: #f44336"">HMDB0001341</font>"
Propoxyphene Action Pathway	"<a href=""http://smpdb.ca/view/SMP0000672"" target=""_blank"">SMP0000672</a>"	130	10	1	1	0.0769231	1	"<font style=""color: #f44336"">MADP0064</font>"	"<font style=""color: #f44336"">HMDB0001341</font>"
Procainamide (Antiarrhythmic) Action Pathway	"<a href=""http://smpdb.ca/view/SMP0000324"" target=""_blank"">SMP0000324</a>"	130	10	1	1	0.0769231	1	"<font style=""color: #f44336"">MADP0064</font>"	"<font style=""color: #f44336"">HMDB0001341</font>"
Oxycodone Action Pathway	"<a href=""http://smpdb.ca/view/SMP0000409"" target=""_blank"">SMP0000409</a>"	130	10	1	1	0.0769231	1	"<font style=""color: #f44336"">MADP0064</font>"	"<font style=""color: #f44336"">HMDB0001341</font>"
Hydromorphone Action Pathway	"<a href=""http://smpdb.ca/view/SMP0000410"" target=""_blank"">SMP0000410</a>"	130	10	1	1	0.0769231	1	"<font style=""color: #f44336"">MADP0064</font>"	"<font style=""color: #f44336"">HMDB0001341</font>"
Wolman Disease	"<a href=""http://smpdb.ca/view/SMP0000511"" target=""_blank"">SMP0000511</a>"	130	10	1	1	0.0769231	1	"<font style=""color: #f44336"">MADP0064</font>"	"<font style=""color: #f44336"">HMDB0001341</font>"
Metiamide Action Pathway	"<a href=""http://smpdb.ca/view/SMP0000735"" target=""_blank"">SMP0000735</a>"	130	10	1	1	0.0769231	1	"<font style=""color: #f44336"">MADP0064</font>"	"<font style=""color: #f44336"">HMDB0001341</font>"
Risedronate Action Pathway	"<a href=""http://smpdb.ca/view/SMP0000112"" target=""_blank"">SMP0000112</a>"	130	10	1	1	0.0769231	1	"<font style=""color: #f44336"">MADP0064</font>"	"<font style=""color: #f44336"">HMDB0001341</font>"
Anileridine Action Pathway	"<a href=""http://smpdb.ca/view/SMP0000674"" target=""_blank"">SMP0000674</a>"	130	10	1	1	0.0769231	1	"<font style=""color: #f44336"">MADP0064</font>"	"<font style=""color: #f44336"">HMDB0001341</font>"
Alendronate Action Pathway	"<a href=""http://smpdb.ca/view/SMP0000095"" target=""_blank"">SMP0000095</a>"	130	10	1	1	0.0769231	1	"<font style=""color: #f44336"">MADP0064</font>"	"<font style=""color: #f44336"">HMDB0001341</font>"
Irinotecan Action Pathway	"<a href=""http://smpdb.ca/view/SMP0000433"" target=""_blank"">SMP0000433</a>"	130	10	1	1	0.0769231	1	"<font style=""color: #f44336"">MADP0064</font>"	"<font style=""color: #f44336"">HMDB0001341</font>"
Chloroprocaine Action Pathway	"<a href=""http://smpdb.ca/view/SMP0000394"" target=""_blank"">SMP0000394</a>"	130	10	1	1	0.0769231	1	"<font style=""color: #f44336"">MADP0064</font>"	"<font style=""color: #f44336"">HMDB0001341</font>"
Trehalose Degradation	"<a href=""http://smpdb.ca/view/SMP0000467"" target=""_blank"">SMP0000467</a>"	130	10	1	1	0.0769231	1	"<font style=""color: #f44336"">MADP0064</font>"	"<font style=""color: #f44336"">HMDB0001341</font>"
Felodipine Action Pathway	"<a href=""http://smpdb.ca/view/SMP0000377"" target=""_blank"">SMP0000377</a>"	130	10	1	1	0.0769231	1	"<font style=""color: #f44336"">MADP0064</font>"	"<font style=""color: #f44336"">HMDB0001341</font>"
Ethylmorphine Action Pathway	"<a href=""http://smpdb.ca/view/SMP0000681"" target=""_blank"">SMP0000681</a>"	130	10	1	1	0.0769231	1	"<font style=""color: #f44336"">MADP0064</font>"	"<font style=""color: #f44336"">HMDB0001341</font>"
Levallorphan Action Pathway	"<a href=""http://smpdb.ca/view/SMP0000683"" target=""_blank"">SMP0000683</a>"	130	10	1	1	0.0769231	1	"<font style=""color: #f44336"">MADP0064</font>"	"<font style=""color: #f44336"">HMDB0001341</font>"
Ropivacaine Action Pathway	"<a href=""http://smpdb.ca/view/SMP0000404"" target=""_blank"">SMP0000404</a>"	130	10	1	1	0.0769231	1	"<font style=""color: #f44336"">MADP0064</font>"	"<font style=""color: #f44336"">HMDB0001341</font>"
Naloxone Action Pathway	"<a href=""http://smpdb.ca/view/SMP0000688"" target=""_blank"">SMP0000688</a>"	130	10	1	1	0.0769231	1	"<font style=""color: #f44336"">MADP0064</font>"	"<font style=""color: #f44336"">HMDB0001341</font>"
Ketobemidone Action Pathway	"<a href=""http://smpdb.ca/view/SMP0000690"" target=""_blank"">SMP0000690</a>"	130	10	1	1	0.0769231	1	"<font style=""color: #f44336"">MADP0064</font>"	"<font style=""color: #f44336"">HMDB0001341</font>"
Alprenolol Action Pathway	"<a href=""http://smpdb.ca/view/SMP0000297"" target=""_blank"">SMP0000297</a>"	130	10	1	1	0.0769231	1	"<font style=""color: #f44336"">MADP0064</font>"	"<font style=""color: #f44336"">HMDB0001341</font>"
Muscle/Heart Contraction	"<a href=""http://smpdb.ca/view/SMP0000588"" target=""_blank"">SMP0000588</a>"	130	10	1	1	0.0769231	1	"<font style=""color: #f44336"">MADP0064</font>"	"<font style=""color: #f44336"">HMDB0001341</font>"
Isradipine Action Pathway	"<a href=""http://smpdb.ca/view/SMP0000378"" target=""_blank"">SMP0000378</a>"	130	10	1	1	0.0769231	1	"<font style=""color: #f44336"">MADP0064</font>"	"<font style=""color: #f44336"">HMDB0001341</font>"
Cimetidine Action Pathway	"<a href=""http://smpdb.ca/view/SMP0000232"" target=""_blank"">SMP0000232</a>"	130	10	1	1	0.0769231	1	"<font style=""color: #f44336"">MADP0064</font>"	"<font style=""color: #f44336"">HMDB0001341</font>"
Adefovir Dipivoxil Action Pathway	"<a href=""http://smpdb.ca/view/SMP0000418"" target=""_blank"">SMP0000418</a>"	130	10	1	1	0.0769231	1	"<font style=""color: #f44336"">MADP0064</font>"	"<font style=""color: #f44336"">HMDB0001341</font>"
Adefovir Dipivoxil Metabolism Pathway	"<a href=""http://smpdb.ca/view/SMP0000629"" target=""_blank"">SMP0000629</a>"	130	10	1	1	0.0769231	1	"<font style=""color: #f44336"">MADP0064</font>"	"<font style=""color: #f44336"">HMDB0001341</font>"
Vinorelbine Action Pathway	"<a href=""http://smpdb.ca/view/SMP0000439"" target=""_blank"">SMP0000439</a>"	130	10	1	1	0.0769231	1	"<font style=""color: #f44336"">MADP0064</font>"	"<font style=""color: #f44336"">HMDB0001341</font>"
Dimethylthiambutene Action Pathway	"<a href=""http://smpdb.ca/view/SMP0000680"" target=""_blank"">SMP0000680</a>"	130	10	1	1	0.0769231	1	"<font style=""color: #f44336"">MADP0064</font>"	"<font style=""color: #f44336"">HMDB0001341</font>"
Pantoprazole Action Pathway	"<a href=""http://smpdb.ca/view/SMP0000228"" target=""_blank"">SMP0000228</a>"	130	10	1	1	0.0769231	1	"<font style=""color: #f44336"">MADP0064</font>"	"<font style=""color: #f44336"">HMDB0001341</font>"
Ibandronate Action Pathway	"<a href=""http://smpdb.ca/view/SMP0000079"" target=""_blank"">SMP0000079</a>"	130	10	1	1	0.0769231	1	"<font style=""color: #f44336"">MADP0064</font>"	"<font style=""color: #f44336"">HMDB0001341</font>"
Procaine Action Pathway	"<a href=""http://smpdb.ca/view/SMP0000402"" target=""_blank"">SMP0000402</a>"	130	10	1	1	0.0769231	1	"<font style=""color: #f44336"">MADP0064</font>"	"<font style=""color: #f44336"">HMDB0001341</font>"
Levorphanol Action Pathway	"<a href=""http://smpdb.ca/view/SMP0000673"" target=""_blank"">SMP0000673</a>"	130	10	1	1	0.0769231	1	"<font style=""color: #f44336"">MADP0064</font>"	"<font style=""color: #f44336"">HMDB0001341</font>"
Nitrendipine Action Pathway	"<a href=""http://smpdb.ca/view/SMP0000382"" target=""_blank"">SMP0000382</a>"	130	10	1	1	0.0769231	1	"<font style=""color: #f44336"">MADP0064</font>"	"<font style=""color: #f44336"">HMDB0001341</font>"
3-Methylthiofentanyl Action Pathway	"<a href=""http://smpdb.ca/view/SMP0000679"" target=""_blank"">SMP0000679</a>"	130	10	1	1	0.0769231	1	"<font style=""color: #f44336"">MADP0064</font>"	"<font style=""color: #f44336"">HMDB0001341</font>"
Levomethadyl Acetate Action Action Pathway	"<a href=""http://smpdb.ca/view/SMP0000677"" target=""_blank"">SMP0000677</a>"	130	10	1	1	0.0769231	1	"<font style=""color: #f44336"">MADP0064</font>"	"<font style=""color: #f44336"">HMDB0001341</font>"
Famotidine Action Pathway	"<a href=""http://smpdb.ca/view/SMP0000231"" target=""_blank"">SMP0000231</a>"	130	10	1	1	0.0769231	1	"<font style=""color: #f44336"">MADP0064</font>"	"<font style=""color: #f44336"">HMDB0001341</font>"
Arbutamine Action Pathway	"<a href=""http://smpdb.ca/view/SMP0000664"" target=""_blank"">SMP0000664</a>"	130	10	1	1	0.0769231	1	"<font style=""color: #f44336"">MADP0064</font>"	"<font style=""color: #f44336"">HMDB0001341</font>"
Nizatidine Action Pathway	"<a href=""http://smpdb.ca/view/SMP0000233"" target=""_blank"">SMP0000233</a>"	130	10	1	1	0.0769231	1	"<font style=""color: #f44336"">MADP0064</font>"	"<font style=""color: #f44336"">HMDB0001341</font>"
Pentazocine Action Pathway	"<a href=""http://smpdb.ca/view/SMP0000686"" target=""_blank"">SMP0000686</a>"	130	10	1	1	0.0769231	1	"<font style=""color: #f44336"">MADP0064</font>"	"<font style=""color: #f44336"">HMDB0001341</font>"
Oxybuprocaine Action Pathway	"<a href=""http://smpdb.ca/view/SMP0000400"" target=""_blank"">SMP0000400</a>"	130	10	1	1	0.0769231	1	"<font style=""color: #f44336"">MADP0064</font>"	"<font style=""color: #f44336"">HMDB0001341</font>"
Dihydromorphine Action Pathway	"<a href=""http://smpdb.ca/view/SMP0000689"" target=""_blank"">SMP0000689</a>"	130	10	1	1	0.0769231	1	"<font style=""color: #f44336"">MADP0064</font>"	"<font style=""color: #f44336"">HMDB0001341</font>"
Rabeprazole Action Pathway	"<a href=""http://smpdb.ca/view/SMP0000229"" target=""_blank"">SMP0000229</a>"	130	10	1	1	0.0769231	1	"<font style=""color: #f44336"">MADP0064</font>"	"<font style=""color: #f44336"">HMDB0001341</font>"
Amiodarone Action Pathway	"<a href=""http://smpdb.ca/view/SMP0000665"" target=""_blank"">SMP0000665</a>"	130	10	1	1	0.0769231	1	"<font style=""color: #f44336"">MADP0064</font>"	"<font style=""color: #f44336"">HMDB0001341</font>"
Hyper-IgD Syndrome	"<a href=""http://smpdb.ca/view/SMP0000509"" target=""_blank"">SMP0000509</a>"	130	10	1	1	0.0769231	1	"<font style=""color: #f44336"">MADP0064</font>"	"<font style=""color: #f44336"">HMDB0001341</font>"
Naltrexone Action Pathway	"<a href=""http://smpdb.ca/view/SMP0000687"" target=""_blank"">SMP0000687</a>"	130	10	1	1	0.0769231	1	"<font style=""color: #f44336"">MADP0064</font>"	"<font style=""color: #f44336"">HMDB0001341</font>"
Fructose-1,6-diphosphatase Deficiency	"<a href=""http://smpdb.ca/view/SMP0000562"" target=""_blank"">SMP0000562</a>"	130	10	7	2	0.0910903	1	"<font style=""color: #f44336"">MADN0054</font> ; <font style=""color: #f44336"">MADP0064</font>"	"<font style=""color: #f44336"">HMDB0001401</font> + <font style=""color: #f44336"">HMDB0001341</font>"
Gluconeogenesis	"<a href=""http://smpdb.ca/view/SMP0000128"" target=""_blank"">SMP0000128</a>"	130	10	7	2	0.0910903	1	"<font style=""color: #f44336"">MADN0054</font> ; <font style=""color: #f44336"">MADP0064</font>"	"<font style=""color: #f44336"">HMDB0001401</font> + <font style=""color: #f44336"">HMDB0001341</font>"
Glycogen Storage Disease Type 1A (GSD1A) or Von Gierke Disease	"<a href=""http://smpdb.ca/view/SMP0000374"" target=""_blank"">SMP0000374</a>"	130	10	7	2	0.0910903	1	"<font style=""color: #f44336"">MADN0054</font> ; <font style=""color: #f44336"">MADP0064</font>"	"<font style=""color: #f44336"">HMDB0001401</font> + <font style=""color: #f44336"">HMDB0001341</font>"
Glycogenosis, Type IC	"<a href=""http://smpdb.ca/view/SMP0000574"" target=""_blank"">SMP0000574</a>"	130	10	7	2	0.0910903	1	"<font style=""color: #f44336"">MADN0054</font> ; <font style=""color: #f44336"">MADP0064</font>"	"<font style=""color: #f44336"">HMDB0001401</font> + <font style=""color: #f44336"">HMDB0001341</font>"
Glycogenosis, Type IA. Von Gierke Disease	"<a href=""http://smpdb.ca/view/SMP0000581"" target=""_blank"">SMP0000581</a>"	130	10	7	2	0.0910903	1	"<font style=""color: #f44336"">MADN0054</font> ; <font style=""color: #f44336"">MADP0064</font>"	"<font style=""color: #f44336"">HMDB0001401</font> + <font style=""color: #f44336"">HMDB0001341</font>"
Triosephosphate Isomerase Deficiency	"<a href=""http://smpdb.ca/view/SMP0000563"" target=""_blank"">SMP0000563</a>"	130	10	7	2	0.0910903	1	"<font style=""color: #f44336"">MADN0054</font> ; <font style=""color: #f44336"">MADP0064</font>"	"<font style=""color: #f44336"">HMDB0001401</font> + <font style=""color: #f44336"">HMDB0001341</font>"
Phosphoenolpyruvate Carboxykinase Deficiency 1 (PEPCK1)	"<a href=""http://smpdb.ca/view/SMP0000560"" target=""_blank"">SMP0000560</a>"	130	10	7	2	0.0910903	1	"<font style=""color: #f44336"">MADN0054</font> ; <font style=""color: #f44336"">MADP0064</font>"	"<font style=""color: #f44336"">HMDB0001401</font> + <font style=""color: #f44336"">HMDB0001341</font>"
Glycogenosis, Type IB	"<a href=""http://smpdb.ca/view/SMP0000573"" target=""_blank"">SMP0000573</a>"	130	10	7	2	0.0910903	1	"<font style=""color: #f44336"">MADN0054</font> ; <font style=""color: #f44336"">MADP0064</font>"	"<font style=""color: #f44336"">HMDB0001401</font> + <font style=""color: #f44336"">HMDB0001341</font>"
Galactosemia	"<a href=""http://smpdb.ca/view/SMP0000182"" target=""_blank"">SMP0000182</a>"	130	10	7	2	0.0910903	1	"<font style=""color: #f44336"">MADN0054</font> ; <font style=""color: #f44336"">MADP0064</font>"	"<font style=""color: #f44336"">HMDB0001401</font> + <font style=""color: #f44336"">HMDB0001341</font>"
Galactose Metabolism	"<a href=""http://smpdb.ca/view/SMP0000043"" target=""_blank"">SMP0000043</a>"	130	10	7	2	0.0910903	1	"<font style=""color: #f44336"">MADN0054</font> ; <font style=""color: #f44336"">MADP0064</font>"	"<font style=""color: #f44336"">HMDB0001401</font> + <font style=""color: #f44336"">HMDB0001341</font>"
Familial Hypercholanemia (FHCA)	"<a href=""http://smpdb.ca/view/SMP0000317"" target=""_blank"">SMP0000317</a>"	130	10	7	2	0.0910903	1	"<font style=""color: #f44336"">MADP0064</font> ; <font style=""color: #4caf50"">MEDP1751</font>"	"<font style=""color: #f44336"">HMDB0001341</font> + <font style=""color: #4caf50"">HMDB0000626</font>"
Congenital Bile Acid Synthesis Defect Type II	"<a href=""http://smpdb.ca/view/SMP0000314"" target=""_blank"">SMP0000314</a>"	130	10	7	2	0.0910903	1	"<font style=""color: #f44336"">MADP0064</font> ; <font style=""color: #4caf50"">MEDP1751</font>"	"<font style=""color: #f44336"">HMDB0001341</font> + <font style=""color: #4caf50"">HMDB0000626</font>"
Congenital Bile Acid Synthesis Defect Type III	"<a href=""http://smpdb.ca/view/SMP0000318"" target=""_blank"">SMP0000318</a>"	130	10	7	2	0.0910903	1	"<font style=""color: #f44336"">MADP0064</font> ; <font style=""color: #4caf50"">MEDP1751</font>"	"<font style=""color: #f44336"">HMDB0001341</font> + <font style=""color: #4caf50"">HMDB0000626</font>"
Zellweger Syndrome	"<a href=""http://smpdb.ca/view/SMP0000316"" target=""_blank"">SMP0000316</a>"	130	10	7	2	0.0910903	1	"<font style=""color: #f44336"">MADP0064</font> ; <font style=""color: #4caf50"">MEDP1751</font>"	"<font style=""color: #f44336"">HMDB0001341</font> + <font style=""color: #4caf50"">HMDB0000626</font>"
Cerebrotendinous Xanthomatosis (CTX)	"<a href=""http://smpdb.ca/view/SMP0000315"" target=""_blank"">SMP0000315</a>"	130	10	7	2	0.0910903	1	"<font style=""color: #f44336"">MADP0064</font> ; <font style=""color: #4caf50"">MEDP1751</font>"	"<font style=""color: #f44336"">HMDB0001341</font> + <font style=""color: #4caf50"">HMDB0000626</font>"
Bile Acid Biosynthesis	"<a href=""http://smpdb.ca/view/SMP0000035"" target=""_blank"">SMP0000035</a>"	130	10	7	2	0.0910903	1	"<font style=""color: #f44336"">MADP0064</font> ; <font style=""color: #4caf50"">MEDP1751</font>"	"<font style=""color: #f44336"">HMDB0001341</font> + <font style=""color: #4caf50"">HMDB0000626</font>"
27-Hydroxylase Deficiency	"<a href=""http://smpdb.ca/view/SMP0000720"" target=""_blank"">SMP0000720</a>"	130	10	7	2	0.0910903	1	"<font style=""color: #f44336"">MADP0064</font> ; <font style=""color: #4caf50"">MEDP1751</font>"	"<font style=""color: #f44336"">HMDB0001341</font> + <font style=""color: #4caf50"">HMDB0000626</font>"
Azithromycin Action Pathway	"<a href=""http://smpdb.ca/view/SMP0000247"" target=""_blank"">SMP0000247</a>"	130	10	8	2	0.116391	1	"<font style=""color: #f44336"">MADP0070</font> ; <font style=""color: #f44336"">MADP0105</font>"	"<font style=""color: #f44336"">HMDB0001397</font> + <font style=""color: #f44336"">HMDB0000288</font>"
Clomocycline Action Pathway	"<a href=""http://smpdb.ca/view/SMP0000262"" target=""_blank"">SMP0000262</a>"	130	10	8	2	0.116391	1	"<font style=""color: #f44336"">MADP0070</font> ; <font style=""color: #f44336"">MADP0105</font>"	"<font style=""color: #f44336"">HMDB0001397</font> + <font style=""color: #f44336"">HMDB0000288</font>"
Tobramycin Action Pathway	"<a href=""http://smpdb.ca/view/SMP0000711"" target=""_blank"">SMP0000711</a>"	130	10	8	2	0.116391	1	"<font style=""color: #f44336"">MADP0070</font> ; <font style=""color: #f44336"">MADP0105</font>"	"<font style=""color: #f44336"">HMDB0001397</font> + <font style=""color: #f44336"">HMDB0000288</font>"
Demeclocycline Action Pathway	"<a href=""http://smpdb.ca/view/SMP0000290"" target=""_blank"">SMP0000290</a>"	130	10	8	2	0.116391	1	"<font style=""color: #f44336"">MADP0070</font> ; <font style=""color: #f44336"">MADP0105</font>"	"<font style=""color: #f44336"">HMDB0001397</font> + <font style=""color: #f44336"">HMDB0000288</font>"
Streptomycin Action Pathway	"<a href=""http://smpdb.ca/view/SMP0000259"" target=""_blank"">SMP0000259</a>"	130	10	8	2	0.116391	1	"<font style=""color: #f44336"">MADP0070</font> ; <font style=""color: #f44336"">MADP0105</font>"	"<font style=""color: #f44336"">HMDB0001397</font> + <font style=""color: #f44336"">HMDB0000288</font>"
Clarithromycin Action Pathway	"<a href=""http://smpdb.ca/view/SMP0000248"" target=""_blank"">SMP0000248</a>"	130	10	8	2	0.116391	1	"<font style=""color: #f44336"">MADP0070</font> ; <font style=""color: #f44336"">MADP0105</font>"	"<font style=""color: #f44336"">HMDB0001397</font> + <font style=""color: #f44336"">HMDB0000288</font>"
Neomycin Action Pathway	"<a href=""http://smpdb.ca/view/SMP0000256"" target=""_blank"">SMP0000256</a>"	130	10	8	2	0.116391	1	"<font style=""color: #f44336"">MADP0070</font> ; <font style=""color: #f44336"">MADP0105</font>"	"<font style=""color: #f44336"">HMDB0001397</font> + <font style=""color: #f44336"">HMDB0000288</font>"
Methacycline Action Pathway	"<a href=""http://smpdb.ca/view/SMP0000727"" target=""_blank"">SMP0000727</a>"	130	10	8	2	0.116391	1	"<font style=""color: #f44336"">MADP0070</font> ; <font style=""color: #f44336"">MADP0105</font>"	"<font style=""color: #f44336"">HMDB0001397</font> + <font style=""color: #f44336"">HMDB0000288</font>"
Roxithromycin Action Pathway	"<a href=""http://smpdb.ca/view/SMP0000251"" target=""_blank"">SMP0000251</a>"	130	10	8	2	0.116391	1	"<font style=""color: #f44336"">MADP0070</font> ; <font style=""color: #f44336"">MADP0105</font>"	"<font style=""color: #f44336"">HMDB0001397</font> + <font style=""color: #f44336"">HMDB0000288</font>"
Tetracycline Action Pathway	"<a href=""http://smpdb.ca/view/SMP0000294"" target=""_blank"">SMP0000294</a>"	130	10	8	2	0.116391	1	"<font style=""color: #f44336"">MADP0070</font> ; <font style=""color: #f44336"">MADP0105</font>"	"<font style=""color: #f44336"">HMDB0001397</font> + <font style=""color: #f44336"">HMDB0000288</font>"
Josamycin Action Pathway	"<a href=""http://smpdb.ca/view/SMP0000731"" target=""_blank"">SMP0000731</a>"	130	10	8	2	0.116391	1	"<font style=""color: #f44336"">MADP0070</font> ; <font style=""color: #f44336"">MADP0105</font>"	"<font style=""color: #f44336"">HMDB0001397</font> + <font style=""color: #f44336"">HMDB0000288</font>"
Amikacin Action Pathway	"<a href=""http://smpdb.ca/view/SMP0000253"" target=""_blank"">SMP0000253</a>"	130	10	8	2	0.116391	1	"<font style=""color: #f44336"">MADP0070</font> ; <font style=""color: #f44336"">MADP0105</font>"	"<font style=""color: #f44336"">HMDB0001397</font> + <font style=""color: #f44336"">HMDB0000288</font>"
Chloramphenicol Action Pathway	"<a href=""http://smpdb.ca/view/SMP0000729"" target=""_blank"">SMP0000729</a>"	130	10	8	2	0.116391	1	"<font style=""color: #f44336"">MADP0070</font> ; <font style=""color: #f44336"">MADP0105</font>"	"<font style=""color: #f44336"">HMDB0001397</font> + <font style=""color: #f44336"">HMDB0000288</font>"
Lymecycline Action Pathway	"<a href=""http://smpdb.ca/view/SMP0000295"" target=""_blank"">SMP0000295</a>"	130	10	8	2	0.116391	1	"<font style=""color: #f44336"">MADP0070</font> ; <font style=""color: #f44336"">MADP0105</font>"	"<font style=""color: #f44336"">HMDB0001397</font> + <font style=""color: #f44336"">HMDB0000288</font>"
Lincomycin Action Pathway	"<a href=""http://smpdb.ca/view/SMP0000728"" target=""_blank"">SMP0000728</a>"	130	10	8	2	0.116391	1	"<font style=""color: #f44336"">MADP0070</font> ; <font style=""color: #f44336"">MADP0105</font>"	"<font style=""color: #f44336"">HMDB0001397</font> + <font style=""color: #f44336"">HMDB0000288</font>"
Erythromycin Action Pathway	"<a href=""http://smpdb.ca/view/SMP0000250"" target=""_blank"">SMP0000250</a>"	130	10	8	2	0.116391	1	"<font style=""color: #f44336"">MADP0070</font> ; <font style=""color: #f44336"">MADP0105</font>"	"<font style=""color: #f44336"">HMDB0001397</font> + <font style=""color: #f44336"">HMDB0000288</font>"
Minocycline Action Pathway	"<a href=""http://smpdb.ca/view/SMP0000292"" target=""_blank"">SMP0000292</a>"	130	10	8	2	0.116391	1	"<font style=""color: #f44336"">MADP0070</font> ; <font style=""color: #f44336"">MADP0105</font>"	"<font style=""color: #f44336"">HMDB0001397</font> + <font style=""color: #f44336"">HMDB0000288</font>"
Netilmicin Action Pathway	"<a href=""http://smpdb.ca/view/SMP0000257"" target=""_blank"">SMP0000257</a>"	130	10	8	2	0.116391	1	"<font style=""color: #f44336"">MADP0070</font> ; <font style=""color: #f44336"">MADP0105</font>"	"<font style=""color: #f44336"">HMDB0001397</font> + <font style=""color: #f44336"">HMDB0000288</font>"
Telithromycin Action Pathway	"<a href=""http://smpdb.ca/view/SMP0000252"" target=""_blank"">SMP0000252</a>"	130	10	8	2	0.116391	1	"<font style=""color: #f44336"">MADP0070</font> ; <font style=""color: #f44336"">MADP0105</font>"	"<font style=""color: #f44336"">HMDB0001397</font> + <font style=""color: #f44336"">HMDB0000288</font>"
Tigecycline Action Pathway	"<a href=""http://smpdb.ca/view/SMP0000712"" target=""_blank"">SMP0000712</a>"	130	10	8	2	0.116391	1	"<font style=""color: #f44336"">MADP0070</font> ; <font style=""color: #f44336"">MADP0105</font>"	"<font style=""color: #f44336"">HMDB0001397</font> + <font style=""color: #f44336"">HMDB0000288</font>"
Gentamicin Action Pathway	"<a href=""http://smpdb.ca/view/SMP0000254"" target=""_blank"">SMP0000254</a>"	130	10	8	2	0.116391	1	"<font style=""color: #f44336"">MADP0070</font> ; <font style=""color: #f44336"">MADP0105</font>"	"<font style=""color: #f44336"">HMDB0001397</font> + <font style=""color: #f44336"">HMDB0000288</font>"
Paromomycin Action Pathway	"<a href=""http://smpdb.ca/view/SMP0000714"" target=""_blank"">SMP0000714</a>"	130	10	8	2	0.116391	1	"<font style=""color: #f44336"">MADP0070</font> ; <font style=""color: #f44336"">MADP0105</font>"	"<font style=""color: #f44336"">HMDB0001397</font> + <font style=""color: #f44336"">HMDB0000288</font>"
Spectinomycin Action Pathway	"<a href=""http://smpdb.ca/view/SMP0000258"" target=""_blank"">SMP0000258</a>"	130	10	8	2	0.116391	1	"<font style=""color: #f44336"">MADP0070</font> ; <font style=""color: #f44336"">MADP0105</font>"	"<font style=""color: #f44336"">HMDB0001397</font> + <font style=""color: #f44336"">HMDB0000288</font>"
Troleandomycin Action Pathway	"<a href=""http://smpdb.ca/view/SMP0000730"" target=""_blank"">SMP0000730</a>"	130	10	8	2	0.116391	1	"<font style=""color: #f44336"">MADP0070</font> ; <font style=""color: #f44336"">MADP0105</font>"	"<font style=""color: #f44336"">HMDB0001397</font> + <font style=""color: #f44336"">HMDB0000288</font>"
Rolitetracycline Action Pathway	"<a href=""http://smpdb.ca/view/SMP0000726"" target=""_blank"">SMP0000726</a>"	130	10	8	2	0.116391	1	"<font style=""color: #f44336"">MADP0070</font> ; <font style=""color: #f44336"">MADP0105</font>"	"<font style=""color: #f44336"">HMDB0001397</font> + <font style=""color: #f44336"">HMDB0000288</font>"
Doxycycline Action Pathway	"<a href=""http://smpdb.ca/view/SMP0000291"" target=""_blank"">SMP0000291</a>"	130	10	8	2	0.116391	1	"<font style=""color: #f44336"">MADP0070</font> ; <font style=""color: #f44336"">MADP0105</font>"	"<font style=""color: #f44336"">HMDB0001397</font> + <font style=""color: #f44336"">HMDB0000288</font>"
Oxytetracycline Action Pathway	"<a href=""http://smpdb.ca/view/SMP0000293"" target=""_blank"">SMP0000293</a>"	130	10	8	2	0.116391	1	"<font style=""color: #f44336"">MADP0070</font> ; <font style=""color: #f44336"">MADP0105</font>"	"<font style=""color: #f44336"">HMDB0001397</font> + <font style=""color: #f44336"">HMDB0000288</font>"
Arbekacin Action Pathway	"<a href=""http://smpdb.ca/view/SMP0000713"" target=""_blank"">SMP0000713</a>"	130	10	8	2	0.116391	1	"<font style=""color: #f44336"">MADP0070</font> ; <font style=""color: #f44336"">MADP0105</font>"	"<font style=""color: #f44336"">HMDB0001397</font> + <font style=""color: #f44336"">HMDB0000288</font>"
Clindamycin Action Pathway	"<a href=""http://smpdb.ca/view/SMP0000249"" target=""_blank"">SMP0000249</a>"	130	10	8	2	0.116391	1	"<font style=""color: #f44336"">MADP0070</font> ; <font style=""color: #f44336"">MADP0105</font>"	"<font style=""color: #f44336"">HMDB0001397</font> + <font style=""color: #f44336"">HMDB0000288</font>"
Kanamycin Action Pathway	"<a href=""http://smpdb.ca/view/SMP0000255"" target=""_blank"">SMP0000255</a>"	130	10	8	2	0.116391	1	"<font style=""color: #f44336"">MADP0070</font> ; <font style=""color: #f44336"">MADP0105</font>"	"<font style=""color: #f44336"">HMDB0001397</font> + <font style=""color: #f44336"">HMDB0000288</font>"
Hypophosphatasia	"<a href=""http://smpdb.ca/view/SMP0000503"" target=""_blank"">SMP0000503</a>"	130	10	2	1	0.148479	1	"<font style=""color: #f44336"">MEDP0240</font>"	"<font style=""color: #f44336"">HMDB0000239</font>"
Vitamin B6 Metabolism	"<a href=""http://smpdb.ca/view/SMP0000017"" target=""_blank"">SMP0000017</a>"	130	10	2	1	0.148479	1	"<font style=""color: #f44336"">MEDP0240</font>"	"<font style=""color: #f44336"">HMDB0000239</font>"
Tramadol Metabolism Pathway	"<a href=""http://smpdb.ca/view/SMP0000637"" target=""_blank"">SMP0000637</a>"	130	10	2	1	0.148479	1	"<font style=""color: #f44336"">MADP0064</font>"	"<font style=""color: #f44336"">HMDB0001341</font>"
Mycophenolic Acid Metabolism Pathway	"<a href=""http://smpdb.ca/view/SMP0000652"" target=""_blank"">SMP0000652</a>"	130	10	2	1	0.148479	1	"<font style=""color: #f44336"">MADP0064</font>"	"<font style=""color: #f44336"">HMDB0001341</font>"
Methadone Action Pathway	"<a href=""http://smpdb.ca/view/SMP0000408"" target=""_blank"">SMP0000408</a>"	130	10	2	1	0.148479	1	"<font style=""color: #f44336"">MADP0064</font>"	"<font style=""color: #f44336"">HMDB0001341</font>"
Citalopram Action Pathway	"<a href=""http://smpdb.ca/view/SMP0000424"" target=""_blank"">SMP0000424</a>"	130	10	2	1	0.148479	1	"<font style=""color: #f44336"">MADP0064</font>"	"<font style=""color: #f44336"">HMDB0001341</font>"
Etoposide Action Pathway	"<a href=""http://smpdb.ca/view/SMP0000442"" target=""_blank"">SMP0000442</a>"	130	10	2	1	0.148479	1	"<font style=""color: #f44336"">MADP0064</font>"	"<font style=""color: #f44336"">HMDB0001341</font>"
Etoposide Metabolism Pathway	"<a href=""http://smpdb.ca/view/SMP0000601"" target=""_blank"">SMP0000601</a>"	130	10	2	1	0.148479	1	"<font style=""color: #f44336"">MADP0064</font>"	"<font style=""color: #f44336"">HMDB0001341</font>"
Codeine Action Pathway	"<a href=""http://smpdb.ca/view/SMP0000405"" target=""_blank"">SMP0000405</a>"	130	10	2	1	0.148479	1	"<font style=""color: #f44336"">MADP0064</font>"	"<font style=""color: #f44336"">HMDB0001341</font>"
Lidocaine (Local Anaesthetic) Action Pathway	"<a href=""http://smpdb.ca/view/SMP0000398"" target=""_blank"">SMP0000398</a>"	130	10	2	1	0.148479	1	"<font style=""color: #f44336"">MADP0064</font>"	"<font style=""color: #f44336"">HMDB0001341</font>"
Nicotine Action Pathway	"<a href=""http://smpdb.ca/view/SMP0000431"" target=""_blank"">SMP0000431</a>"	130	10	2	1	0.148479	1	"<font style=""color: #f44336"">MADP0064</font>"	"<font style=""color: #f44336"">HMDB0001341</font>"
Fluoxetine Action Pathway	"<a href=""http://smpdb.ca/view/SMP0000426"" target=""_blank"">SMP0000426</a>"	130	10	2	1	0.148479	1	"<font style=""color: #f44336"">MADP0064</font>"	"<font style=""color: #f44336"">HMDB0001341</font>"
Mercaptopurine Metabolism Pathway	"<a href=""http://smpdb.ca/view/SMP0000609"" target=""_blank"">SMP0000609</a>"	130	10	2	1	0.148479	1	"<font style=""color: #f44336"">MADP0064</font>"	"<font style=""color: #f44336"">HMDB0001341</font>"
Lidocaine (Antiarrhythmic) Action Pathway	"<a href=""http://smpdb.ca/view/SMP0000328"" target=""_blank"">SMP0000328</a>"	130	10	2	1	0.148479	1	"<font style=""color: #f44336"">MADP0064</font>"	"<font style=""color: #f44336"">HMDB0001341</font>"
Doxorubicin Metabolism Pathway	"<a href=""http://smpdb.ca/view/SMP0000650"" target=""_blank"">SMP0000650</a>"	130	10	2	1	0.148479	1	"<font style=""color: #f44336"">MADP0064</font>"	"<font style=""color: #f44336"">HMDB0001341</font>"
Imipramine Action Pathway	"<a href=""http://smpdb.ca/view/SMP0000422"" target=""_blank"">SMP0000422</a>"	130	10	2	1	0.148479	1	"<font style=""color: #f44336"">MADP0064</font>"	"<font style=""color: #f44336"">HMDB0001341</font>"
Sulfate/Sulfite Metabolism	"<a href=""http://smpdb.ca/view/SMP0000041"" target=""_blank"">SMP0000041</a>"	130	10	2	1	0.148479	1	"<font style=""color: #f44336"">MADP0064</font>"	"<font style=""color: #f44336"">HMDB0001341</font>"
Sulfite Oxidase Deficiency	"<a href=""http://smpdb.ca/view/SMP0000532"" target=""_blank"">SMP0000532</a>"	130	10	2	1	0.148479	1	"<font style=""color: #f44336"">MADP0064</font>"	"<font style=""color: #f44336"">HMDB0001341</font>"
Riboflavin Metabolism	"<a href=""http://smpdb.ca/view/SMP0000070"" target=""_blank"">SMP0000070</a>"	130	10	2	1	0.148479	1	"<font style=""color: #f44336"">MADP0064</font>"	"<font style=""color: #f44336"">HMDB0001341</font>"
Mitochondrial DNA Depletion Syndrome	"<a href=""http://smpdb.ca/view/SMP0000536"" target=""_blank"">SMP0000536</a>"	130	10	20	3	0.183156	1	"<font style=""color: #f44336"">MADP0064</font> ; <font style=""color: #f44336"">MADP0070</font> ; <font style=""color: #f44336"">MEDN0502</font>"	"<font style=""color: #f44336"">HMDB0001341</font> + <font style=""color: #f44336"">HMDB0001397</font> + <font style=""color: #f44336"">HMDB0001351</font>"
Xanthine Dehydrogenase Deficiency (Xanthinuria)	"<a href=""http://smpdb.ca/view/SMP0000220"" target=""_blank"">SMP0000220</a>"	130	10	20	3	0.183156	1	"<font style=""color: #f44336"">MADP0064</font> ; <font style=""color: #f44336"">MADP0070</font> ; <font style=""color: #f44336"">MEDN0502</font>"	"<font style=""color: #f44336"">HMDB0001341</font> + <font style=""color: #f44336"">HMDB0001397</font> + <font style=""color: #f44336"">HMDB0001351</font>"
Purine Metabolism	"<a href=""http://smpdb.ca/view/SMP0000050"" target=""_blank"">SMP0000050</a>"	130	10	20	3	0.183156	1	"<font style=""color: #f44336"">MADP0064</font> ; <font style=""color: #f44336"">MADP0070</font> ; <font style=""color: #f44336"">MEDN0502</font>"	"<font style=""color: #f44336"">HMDB0001341</font> + <font style=""color: #f44336"">HMDB0001397</font> + <font style=""color: #f44336"">HMDB0001351</font>"
Myoadenylate Deaminase Deficiency	"<a href=""http://smpdb.ca/view/SMP0000537"" target=""_blank"">SMP0000537</a>"	130	10	20	3	0.183156	1	"<font style=""color: #f44336"">MADP0064</font> ; <font style=""color: #f44336"">MADP0070</font> ; <font style=""color: #f44336"">MEDN0502</font>"	"<font style=""color: #f44336"">HMDB0001341</font> + <font style=""color: #f44336"">HMDB0001397</font> + <font style=""color: #f44336"">HMDB0001351</font>"
Lesch-Nyhan Syndrome (LNS)	"<a href=""http://smpdb.ca/view/SMP0000364"" target=""_blank"">SMP0000364</a>"	130	10	20	3	0.183156	1	"<font style=""color: #f44336"">MADP0064</font> ; <font style=""color: #f44336"">MADP0070</font> ; <font style=""color: #f44336"">MEDN0502</font>"	"<font style=""color: #f44336"">HMDB0001341</font> + <font style=""color: #f44336"">HMDB0001397</font> + <font style=""color: #f44336"">HMDB0001351</font>"
Adenine Phosphoribosyltransferase Deficiency (APRT)	"<a href=""http://smpdb.ca/view/SMP0000535"" target=""_blank"">SMP0000535</a>"	130	10	20	3	0.183156	1	"<font style=""color: #f44336"">MADP0064</font> ; <font style=""color: #f44336"">MADP0070</font> ; <font style=""color: #f44336"">MEDN0502</font>"	"<font style=""color: #f44336"">HMDB0001341</font> + <font style=""color: #f44336"">HMDB0001397</font> + <font style=""color: #f44336"">HMDB0001351</font>"
Gout or Kelley-Seegmiller Syndrome	"<a href=""http://smpdb.ca/view/SMP0000365"" target=""_blank"">SMP0000365</a>"	130	10	20	3	0.183156	1	"<font style=""color: #f44336"">MADP0064</font> ; <font style=""color: #f44336"">MADP0070</font> ; <font style=""color: #f44336"">MEDN0502</font>"	"<font style=""color: #f44336"">HMDB0001341</font> + <font style=""color: #f44336"">HMDB0001397</font> + <font style=""color: #f44336"">HMDB0001351</font>"
Xanthinuria Type I	"<a href=""http://smpdb.ca/view/SMP0000512"" target=""_blank"">SMP0000512</a>"	130	10	20	3	0.183156	1	"<font style=""color: #f44336"">MADP0064</font> ; <font style=""color: #f44336"">MADP0070</font> ; <font style=""color: #f44336"">MEDN0502</font>"	"<font style=""color: #f44336"">HMDB0001341</font> + <font style=""color: #f44336"">HMDB0001397</font> + <font style=""color: #f44336"">HMDB0001351</font>"
Xanthinuria Type II	"<a href=""http://smpdb.ca/view/SMP0000513"" target=""_blank"">SMP0000513</a>"	130	10	20	3	0.183156	1	"<font style=""color: #f44336"">MADP0064</font> ; <font style=""color: #f44336"">MADP0070</font> ; <font style=""color: #f44336"">MEDN0502</font>"	"<font style=""color: #f44336"">HMDB0001341</font> + <font style=""color: #f44336"">HMDB0001397</font> + <font style=""color: #f44336"">HMDB0001351</font>"
Mercaptopurine Action Pathway	"<a href=""http://smpdb.ca/view/SMP0000428"" target=""_blank"">SMP0000428</a>"	130	10	20	3	0.183156	1	"<font style=""color: #f44336"">MADP0064</font> ; <font style=""color: #f44336"">MADP0070</font> ; <font style=""color: #f44336"">MEDN0502</font>"	"<font style=""color: #f44336"">HMDB0001341</font> + <font style=""color: #f44336"">HMDB0001397</font> + <font style=""color: #f44336"">HMDB0001351</font>"
Molybdenum Cofactor Deficiency	"<a href=""http://smpdb.ca/view/SMP0000203"" target=""_blank"">SMP0000203</a>"	130	10	20	3	0.183156	1	"<font style=""color: #f44336"">MADP0064</font> ; <font style=""color: #f44336"">MADP0070</font> ; <font style=""color: #f44336"">MEDN0502</font>"	"<font style=""color: #f44336"">HMDB0001341</font> + <font style=""color: #f44336"">HMDB0001397</font> + <font style=""color: #f44336"">HMDB0001351</font>"
AICA-Ribosiduria	"<a href=""http://smpdb.ca/view/SMP0000168"" target=""_blank"">SMP0000168</a>"	130	10	20	3	0.183156	1	"<font style=""color: #f44336"">MADP0064</font> ; <font style=""color: #f44336"">MADP0070</font> ; <font style=""color: #f44336"">MEDN0502</font>"	"<font style=""color: #f44336"">HMDB0001341</font> + <font style=""color: #f44336"">HMDB0001397</font> + <font style=""color: #f44336"">HMDB0001351</font>"
Azathioprine Action Pathway	"<a href=""http://smpdb.ca/view/SMP0000427"" target=""_blank"">SMP0000427</a>"	130	10	20	3	0.183156	1	"<font style=""color: #f44336"">MADP0064</font> ; <font style=""color: #f44336"">MADP0070</font> ; <font style=""color: #f44336"">MEDN0502</font>"	"<font style=""color: #f44336"">HMDB0001341</font> + <font style=""color: #f44336"">HMDB0001397</font> + <font style=""color: #f44336"">HMDB0001351</font>"
Adenylosuccinate Lyase Deficiency	"<a href=""http://smpdb.ca/view/SMP0000167"" target=""_blank"">SMP0000167</a>"	130	10	20	3	0.183156	1	"<font style=""color: #f44336"">MADP0064</font> ; <font style=""color: #f44336"">MADP0070</font> ; <font style=""color: #f44336"">MEDN0502</font>"	"<font style=""color: #f44336"">HMDB0001341</font> + <font style=""color: #f44336"">HMDB0001397</font> + <font style=""color: #f44336"">HMDB0001351</font>"
Adenosine Deaminase Deficiency	"<a href=""http://smpdb.ca/view/SMP0000144"" target=""_blank"">SMP0000144</a>"	130	10	20	3	0.183156	1	"<font style=""color: #f44336"">MADP0064</font> ; <font style=""color: #f44336"">MADP0070</font> ; <font style=""color: #f44336"">MEDN0502</font>"	"<font style=""color: #f44336"">HMDB0001341</font> + <font style=""color: #f44336"">HMDB0001397</font> + <font style=""color: #f44336"">HMDB0001351</font>"
Purine Nucleoside Phosphorylase Deficiency	"<a href=""http://smpdb.ca/view/SMP0000210"" target=""_blank"">SMP0000210</a>"	130	10	20	3	0.183156	1	"<font style=""color: #f44336"">MADP0064</font> ; <font style=""color: #f44336"">MADP0070</font> ; <font style=""color: #f44336"">MEDN0502</font>"	"<font style=""color: #f44336"">HMDB0001341</font> + <font style=""color: #f44336"">HMDB0001397</font> + <font style=""color: #f44336"">HMDB0001351</font>"
Thioguanine Action Pathway	"<a href=""http://smpdb.ca/view/SMP0000430"" target=""_blank"">SMP0000430</a>"	130	10	20	3	0.183156	1	"<font style=""color: #f44336"">MADP0064</font> ; <font style=""color: #f44336"">MADP0070</font> ; <font style=""color: #f44336"">MEDN0502</font>"	"<font style=""color: #f44336"">HMDB0001341</font> + <font style=""color: #f44336"">HMDB0001397</font> + <font style=""color: #f44336"">HMDB0001351</font>"
Hyperprolinemia Type I	"<a href=""http://smpdb.ca/view/SMP0000361"" target=""_blank"">SMP0000361</a>"	130	10	11	2	0.201236	1	"<font style=""color: #f44336"">MADP0064</font> ; <font style=""color: #f44336"">MADP0176</font>"	"<font style=""color: #f44336"">HMDB0001341</font> + <font style=""color: #f44336"">HMDB0001511</font>"
Hyperornithinemia with Gyrate Atrophy (HOGA)	"<a href=""http://smpdb.ca/view/SMP0000505"" target=""_blank"">SMP0000505</a>"	130	10	11	2	0.201236	1	"<font style=""color: #f44336"">MADP0064</font> ; <font style=""color: #f44336"">MADP0176</font>"	"<font style=""color: #f44336"">HMDB0001341</font> + <font style=""color: #f44336"">HMDB0001511</font>"
Hyperornithinemia-Hyperammonemia-Homocitrullinuria [HHH-syndrome]	"<a href=""http://smpdb.ca/view/SMP0000506"" target=""_blank"">SMP0000506</a>"	130	10	11	2	0.201236	1	"<font style=""color: #f44336"">MADP0064</font> ; <font style=""color: #f44336"">MADP0176</font>"	"<font style=""color: #f44336"">HMDB0001341</font> + <font style=""color: #f44336"">HMDB0001511</font>"
Guanidinoacetate Methyltransferase Deficiency (GAMT Deficiency)	"<a href=""http://smpdb.ca/view/SMP0000188"" target=""_blank"">SMP0000188</a>"	130	10	11	2	0.201236	1	"<font style=""color: #f44336"">MADP0064</font> ; <font style=""color: #f44336"">MADP0176</font>"	"<font style=""color: #f44336"">HMDB0001341</font> + <font style=""color: #f44336"">HMDB0001511</font>"
Creatine Deficiency, Guanidinoacetate Methyltransferase Deficiency	"<a href=""http://smpdb.ca/view/SMP0000504"" target=""_blank"">SMP0000504</a>"	130	10	11	2	0.201236	1	"<font style=""color: #f44336"">MADP0064</font> ; <font style=""color: #f44336"">MADP0176</font>"	"<font style=""color: #f44336"">HMDB0001341</font> + <font style=""color: #f44336"">HMDB0001511</font>"
Ornithine Aminotransferase Deficiency (OAT Deficiency)	"<a href=""http://smpdb.ca/view/SMP0000363"" target=""_blank"">SMP0000363</a>"	130	10	11	2	0.201236	1	"<font style=""color: #f44336"">MADP0064</font> ; <font style=""color: #f44336"">MADP0176</font>"	"<font style=""color: #f44336"">HMDB0001341</font> + <font style=""color: #f44336"">HMDB0001511</font>"
Prolidase Deficiency (PD)	"<a href=""http://smpdb.ca/view/SMP0000207"" target=""_blank"">SMP0000207</a>"	130	10	11	2	0.201236	1	"<font style=""color: #f44336"">MADP0064</font> ; <font style=""color: #f44336"">MADP0176</font>"	"<font style=""color: #f44336"">HMDB0001341</font> + <font style=""color: #f44336"">HMDB0001511</font>"
L-Arginine:Glycine Amidinotransferase Deficiency	"<a href=""http://smpdb.ca/view/SMP0000507"" target=""_blank"">SMP0000507</a>"	130	10	11	2	0.201236	1	"<font style=""color: #f44336"">MADP0064</font> ; <font style=""color: #f44336"">MADP0176</font>"	"<font style=""color: #f44336"">HMDB0001341</font> + <font style=""color: #f44336"">HMDB0001511</font>"
Prolinemia Type II	"<a href=""http://smpdb.ca/view/SMP0000208"" target=""_blank"">SMP0000208</a>"	130	10	11	2	0.201236	1	"<font style=""color: #f44336"">MADP0064</font> ; <font style=""color: #f44336"">MADP0176</font>"	"<font style=""color: #f44336"">HMDB0001341</font> + <font style=""color: #f44336"">HMDB0001511</font>"
Arginine and Proline Metabolism	"<a href=""http://smpdb.ca/view/SMP0000020"" target=""_blank"">SMP0000020</a>"	130	10	11	2	0.201236	1	"<font style=""color: #f44336"">MADP0064</font> ; <font style=""color: #f44336"">MADP0176</font>"	"<font style=""color: #f44336"">HMDB0001341</font> + <font style=""color: #f44336"">HMDB0001511</font>"
Arginine: Glycine Amidinotransferase Deficiency (AGAT Deficiency)	"<a href=""http://smpdb.ca/view/SMP0000362"" target=""_blank"">SMP0000362</a>"	130	10	11	2	0.201236	1	"<font style=""color: #f44336"">MADP0064</font> ; <font style=""color: #f44336"">MADP0176</font>"	"<font style=""color: #f44336"">HMDB0001341</font> + <font style=""color: #f44336"">HMDB0001511</font>"
Hyperprolinemia Type II	"<a href=""http://smpdb.ca/view/SMP0000360"" target=""_blank"">SMP0000360</a>"	130	10	11	2	0.201236	1	"<font style=""color: #f44336"">MADP0064</font> ; <font style=""color: #f44336"">MADP0176</font>"	"<font style=""color: #f44336"">HMDB0001341</font> + <font style=""color: #f44336"">HMDB0001511</font>"
Threonine and 2-Oxobutanoate Degradation	"<a href=""http://smpdb.ca/view/SMP0000452"" target=""_blank"">SMP0000452</a>"	130	10	3	1	0.215004	1	"<font style=""color: #f44336"">MADP0064</font>"	"<font style=""color: #f44336"">HMDB0001341</font>"
Joubert Syndrome	"<a href=""http://smpdb.ca/view/SMP0000582"" target=""_blank"">SMP0000582</a>"	130	10	3	1	0.215004	1	"<font style=""color: #f44336"">MADP0064</font>"	"<font style=""color: #f44336"">HMDB0001341</font>"
Phosphatidylethanolamine Biosynthesis	"<a href=""http://smpdb.ca/view/SMP0029731"" target=""_blank"">SMP0029731</a>"	130	10	3	1	0.215004	1	"<font style=""color: #f44336"">MADP0064</font>"	"<font style=""color: #f44336"">HMDB0001341</font>"
Phosphatidylinositol Phosphate Metabolism	"<a href=""http://smpdb.ca/view/SMP0000463"" target=""_blank"">SMP0000463</a>"	130	10	3	1	0.215004	1	"<font style=""color: #f44336"">MADP0064</font>"	"<font style=""color: #f44336"">HMDB0001341</font>"
Acetaminophen Metabolism Pathway	"<a href=""http://smpdb.ca/view/SMP0000640"" target=""_blank"">SMP0000640</a>"	130	10	3	1	0.215004	1	"<font style=""color: #f44336"">MADP0064</font>"	"<font style=""color: #f44336"">HMDB0001341</font>"
Folate Malabsorption, Hereditary	"<a href=""http://smpdb.ca/view/SMP0000724"" target=""_blank"">SMP0000724</a>"	130	10	3	1	0.215004	1	"<font style=""color: #f44336"">MADP0064</font>"	"<font style=""color: #f44336"">HMDB0001341</font>"
Folate Metabolism	"<a href=""http://smpdb.ca/view/SMP0000053"" target=""_blank"">SMP0000053</a>"	130	10	3	1	0.215004	1	"<font style=""color: #f44336"">MADP0064</font>"	"<font style=""color: #f44336"">HMDB0001341</font>"
Methylenetetrahydrofolate Reductase Deficiency (MTHFRD)	"<a href=""http://smpdb.ca/view/SMP0000543"" target=""_blank"">SMP0000543</a>"	130	10	3	1	0.215004	1	"<font style=""color: #f44336"">MADP0064</font>"	"<font style=""color: #f44336"">HMDB0001341</font>"
Methotrexate Action Pathway	"<a href=""http://smpdb.ca/view/SMP0000432"" target=""_blank"">SMP0000432</a>"	130	10	3	1	0.215004	1	"<font style=""color: #f44336"">MADP0064</font>"	"<font style=""color: #f44336"">HMDB0001341</font>"
Lamivudine Metabolism Pathway	"<a href=""http://smpdb.ca/view/SMP0000649"" target=""_blank"">SMP0000649</a>"	130	10	3	1	0.215004	1	"<font style=""color: #f44336"">MADP0064</font>"	"<font style=""color: #f44336"">HMDB0001341</font>"
Thiamine Metabolism	"<a href=""http://smpdb.ca/view/SMP0000076"" target=""_blank"">SMP0000076</a>"	130	10	3	1	0.215004	1	"<font style=""color: #f44336"">MADP0064</font>"	"<font style=""color: #f44336"">HMDB0001341</font>"
Fructose Intolerance, Hereditary	"<a href=""http://smpdb.ca/view/SMP0000725"" target=""_blank"">SMP0000725</a>"	130	10	3	1	0.215004	1	"<font style=""color: #f44336"">MADP0064</font>"	"<font style=""color: #f44336"">HMDB0001341</font>"
Fructosuria	"<a href=""http://smpdb.ca/view/SMP0000561"" target=""_blank"">SMP0000561</a>"	130	10	3	1	0.215004	1	"<font style=""color: #f44336"">MADP0064</font>"	"<font style=""color: #f44336"">HMDB0001341</font>"
Fructose and Mannose Degradation	"<a href=""http://smpdb.ca/view/SMP0000064"" target=""_blank"">SMP0000064</a>"	130	10	3	1	0.215004	1	"<font style=""color: #f44336"">MADP0064</font>"	"<font style=""color: #f44336"">HMDB0001341</font>"
Homocarnosinosis	"<a href=""http://smpdb.ca/view/SMP0000385"" target=""_blank"">SMP0000385</a>"	130	10	13	2	0.262159	1	"<font style=""color: #f44336"">MADP0064</font> ; <font style=""color: #f44336"">MADP0070</font>"	"<font style=""color: #f44336"">HMDB0001341</font> + <font style=""color: #f44336"">HMDB0001397</font>"
Glutamate Metabolism	"<a href=""http://smpdb.ca/view/SMP0000072"" target=""_blank"">SMP0000072</a>"	130	10	13	2	0.262159	1	"<font style=""color: #f44336"">MADP0064</font> ; <font style=""color: #f44336"">MADP0070</font>"	"<font style=""color: #f44336"">HMDB0001341</font> + <font style=""color: #f44336"">HMDB0001397</font>"
Hyperinsulinism-Hyperammonemia Syndrome	"<a href=""http://smpdb.ca/view/SMP0000339"" target=""_blank"">SMP0000339</a>"	130	10	13	2	0.262159	1	"<font style=""color: #f44336"">MADP0064</font> ; <font style=""color: #f44336"">MADP0070</font>"	"<font style=""color: #f44336"">HMDB0001341</font> + <font style=""color: #f44336"">HMDB0001397</font>"
2-Hydroxyglutric Aciduria (D and L Form)	"<a href=""http://smpdb.ca/view/SMP0000136"" target=""_blank"">SMP0000136</a>"	130	10	13	2	0.262159	1	"<font style=""color: #f44336"">MADP0064</font> ; <font style=""color: #f44336"">MADP0070</font>"	"<font style=""color: #f44336"">HMDB0001341</font> + <font style=""color: #f44336"">HMDB0001397</font>"
Succinic Semialdehyde Dehydrogenase Deficiency	"<a href=""http://smpdb.ca/view/SMP0000567"" target=""_blank"">SMP0000567</a>"	130	10	13	2	0.262159	1	"<font style=""color: #f44336"">MADP0064</font> ; <font style=""color: #f44336"">MADP0070</font>"	"<font style=""color: #f44336"">HMDB0001341</font> + <font style=""color: #f44336"">HMDB0001397</font>"
Warburg Effect	"<a href=""http://smpdb.ca/view/SMP0000654"" target=""_blank"">SMP0000654</a>"	130	10	13	2	0.262159	1	"<font style=""color: #f44336"">MADN0054</font> ; <font style=""color: #f44336"">MADP0064</font>"	"<font style=""color: #f44336"">HMDB0001401</font> + <font style=""color: #f44336"">HMDB0001341</font>"
4-Hydroxybutyric Aciduria/Succinic Semialdehyde Dehydrogenase Deficiency	"<a href=""http://smpdb.ca/view/SMP0000243"" target=""_blank"">SMP0000243</a>"	130	10	13	2	0.262159	1	"<font style=""color: #f44336"">MADP0064</font> ; <font style=""color: #f44336"">MADP0070</font>"	"<font style=""color: #f44336"">HMDB0001341</font> + <font style=""color: #f44336"">HMDB0001397</font>"
Transfer of Acetyl Groups into Mitochondria	"<a href=""http://smpdb.ca/view/SMP0000466"" target=""_blank"">SMP0000466</a>"	130	10	4	1	0.276815	1	"<font style=""color: #f44336"">MADP0064</font>"	"<font style=""color: #f44336"">HMDB0001341</font>"
Refsum Disease	"<a href=""http://smpdb.ca/view/SMP0000451"" target=""_blank"">SMP0000451</a>"	130	10	4	1	0.276815	1	"<font style=""color: #f44336"">MADP0064</font>"	"<font style=""color: #f44336"">HMDB0001341</font>"
Phytanic Acid Peroxisomal Oxidation	"<a href=""http://smpdb.ca/view/SMP0000450"" target=""_blank"">SMP0000450</a>"	130	10	4	1	0.276815	1	"<font style=""color: #f44336"">MADP0064</font>"	"<font style=""color: #f44336"">HMDB0001341</font>"
Selenoamino Acid Metabolism	"<a href=""http://smpdb.ca/view/SMP0000029"" target=""_blank"">SMP0000029</a>"	130	10	4	1	0.276815	1	"<font style=""color: #f44336"">MADP0064</font>"	"<font style=""color: #f44336"">HMDB0001341</font>"
Carnitine-Acylcarnitine Translocase Deficiency	"<a href=""http://smpdb.ca/view/SMP0000517"" target=""_blank"">SMP0000517</a>"	130	10	4	1	0.276815	1	"<font style=""color: #f44336"">MADP0064</font>"	"<font style=""color: #f44336"">HMDB0001341</font>"
Beta Oxidation of Very Long Chain Fatty Acids	"<a href=""http://smpdb.ca/view/SMP0000052"" target=""_blank"">SMP0000052</a>"	130	10	4	1	0.276815	1	"<font style=""color: #f44336"">MADP0064</font>"	"<font style=""color: #f44336"">HMDB0001341</font>"
Adrenoleukodystrophy, X-Linked	"<a href=""http://smpdb.ca/view/SMP0000516"" target=""_blank"">SMP0000516</a>"	130	10	4	1	0.276815	1	"<font style=""color: #f44336"">MADP0064</font>"	"<font style=""color: #f44336"">HMDB0001341</font>"
Phosphatidylcholine Biosynthesis	"<a href=""http://smpdb.ca/view/SMP0014212"" target=""_blank"">SMP0014212</a>"	130	10	4	1	0.276815	1	"<font style=""color: #f44336"">MADP0064</font>"	"<font style=""color: #f44336"">HMDB0001341</font>"
Pantothenate and CoA Biosynthesis	"<a href=""http://smpdb.ca/view/SMP0000027"" target=""_blank"">SMP0000027</a>"	130	10	4	1	0.276815	1	"<font style=""color: #f44336"">MADP0064</font>"	"<font style=""color: #f44336"">HMDB0001341</font>"
gamma-Glutamyltranspeptidase Deficiency	"<a href=""http://smpdb.ca/view/SMP0000501"" target=""_blank"">SMP0000501</a>"	130	10	4	1	0.276815	1	"<font style=""color: #f44336"">MADP0064</font>"	"<font style=""color: #f44336"">HMDB0001341</font>"
gamma-Glutamyltransferase Deficiency	"<a href=""http://smpdb.ca/view/SMP0000183"" target=""_blank"">SMP0000183</a>"	130	10	4	1	0.276815	1	"<font style=""color: #f44336"">MADP0064</font>"	"<font style=""color: #f44336"">HMDB0001341</font>"
Glutathione Metabolism	"<a href=""http://smpdb.ca/view/SMP0000015"" target=""_blank"">SMP0000015</a>"	130	10	4	1	0.276815	1	"<font style=""color: #f44336"">MADP0064</font>"	"<font style=""color: #f44336"">HMDB0001341</font>"
5-Oxoprolinase Deficiency	"<a href=""http://smpdb.ca/view/SMP0000500"" target=""_blank"">SMP0000500</a>"	130	10	4	1	0.276815	1	"<font style=""color: #f44336"">MADP0064</font>"	"<font style=""color: #f44336"">HMDB0001341</font>"
5-Oxoprolinuria	"<a href=""http://smpdb.ca/view/SMP0000143"" target=""_blank"">SMP0000143</a>"	130	10	4	1	0.276815	1	"<font style=""color: #f44336"">MADP0064</font>"	"<font style=""color: #f44336"">HMDB0001341</font>"
Glutathione Synthetase Deficiency	"<a href=""http://smpdb.ca/view/SMP0000337"" target=""_blank"">SMP0000337</a>"	130	10	4	1	0.276815	1	"<font style=""color: #f44336"">MADP0064</font>"	"<font style=""color: #f44336"">HMDB0001341</font>"
Cysteine Metabolism	"<a href=""http://smpdb.ca/view/SMP0000013"" target=""_blank"">SMP0000013</a>"	130	10	4	1	0.276815	1	"<font style=""color: #f44336"">MADP0064</font>"	"<font style=""color: #f44336"">HMDB0001341</font>"
Cystinosis, Ocular Nonnephropathic	"<a href=""http://smpdb.ca/view/SMP0000722"" target=""_blank"">SMP0000722</a>"	130	10	4	1	0.276815	1	"<font style=""color: #f44336"">MADP0064</font>"	"<font style=""color: #f44336"">HMDB0001341</font>"
beta-Mercaptolactate-Cysteine Disulfiduria	"<a href=""http://smpdb.ca/view/SMP0000499"" target=""_blank"">SMP0000499</a>"	130	10	4	1	0.276815	1	"<font style=""color: #f44336"">MADP0064</font>"	"<font style=""color: #f44336"">HMDB0001341</font>"
Alanine Metabolism	"<a href=""http://smpdb.ca/view/SMP0000055"" target=""_blank"">SMP0000055</a>"	130	10	5	1	0.334211	1	"<font style=""color: #f44336"">MADP0064</font>"	"<font style=""color: #f44336"">HMDB0001341</font>"
Primary Hyperoxaluria Type I	"<a href=""http://smpdb.ca/view/SMP0000352"" target=""_blank"">SMP0000352</a>"	130	10	5	1	0.334211	1	"<font style=""color: #f44336"">MADP0064</font>"	"<font style=""color: #f44336"">HMDB0001341</font>"
Pyruvate Carboxylase Deficiency	"<a href=""http://smpdb.ca/view/SMP0000350"" target=""_blank"">SMP0000350</a>"	130	10	5	1	0.334211	1	"<font style=""color: #f44336"">MADP0064</font>"	"<font style=""color: #f44336"">HMDB0001341</font>"
Lactic Acidemia	"<a href=""http://smpdb.ca/view/SMP0000313"" target=""_blank"">SMP0000313</a>"	130	10	5	1	0.334211	1	"<font style=""color: #f44336"">MADP0064</font>"	"<font style=""color: #f44336"">HMDB0001341</font>"
D-Glyceric Acidura	"<a href=""http://smpdb.ca/view/SMP0000529"" target=""_blank"">SMP0000529</a>"	130	10	5	1	0.334211	1	"<font style=""color: #f44336"">MADP0064</font>"	"<font style=""color: #f44336"">HMDB0001341</font>"
Mitochondrial Electron Transport Chain	"<a href=""http://smpdb.ca/view/SMP0000355"" target=""_blank"">SMP0000355</a>"	130	10	5	1	0.334211	1	"<font style=""color: #f44336"">MADP0064</font>"	"<font style=""color: #f44336"">HMDB0001341</font>"
Glycerolipid Metabolism	"<a href=""http://smpdb.ca/view/SMP0000039"" target=""_blank"">SMP0000039</a>"	130	10	5	1	0.334211	1	"<font style=""color: #f44336"">MADP0064</font>"	"<font style=""color: #f44336"">HMDB0001341</font>"
Glycerol Kinase Deficiency	"<a href=""http://smpdb.ca/view/SMP0000187"" target=""_blank"">SMP0000187</a>"	130	10	5	1	0.334211	1	"<font style=""color: #f44336"">MADP0064</font>"	"<font style=""color: #f44336"">HMDB0001341</font>"
Familial Lipoprotein Lipase Deficiency	"<a href=""http://smpdb.ca/view/SMP0000530"" target=""_blank"">SMP0000530</a>"	130	10	5	1	0.334211	1	"<font style=""color: #f44336"">MADP0064</font>"	"<font style=""color: #f44336"">HMDB0001341</font>"
Amino Sugar Metabolism	"<a href=""http://smpdb.ca/view/SMP0000045"" target=""_blank"">SMP0000045</a>"	130	10	5	1	0.334211	1	"<font style=""color: #f44336"">MADP0064</font>"	"<font style=""color: #f44336"">HMDB0001341</font>"
Salla Disease/Infantile Sialic Acid Storage Disease	"<a href=""http://smpdb.ca/view/SMP0000240"" target=""_blank"">SMP0000240</a>"	130	10	5	1	0.334211	1	"<font style=""color: #f44336"">MADP0064</font>"	"<font style=""color: #f44336"">HMDB0001341</font>"
G(M2)-Gangliosidosis: Variant B, Tay-Sachs Disease	"<a href=""http://smpdb.ca/view/SMP0000534"" target=""_blank"">SMP0000534</a>"	130	10	5	1	0.334211	1	"<font style=""color: #f44336"">MADP0064</font>"	"<font style=""color: #f44336"">HMDB0001341</font>"
Tay-Sachs Disease	"<a href=""http://smpdb.ca/view/SMP0000390"" target=""_blank"">SMP0000390</a>"	130	10	5	1	0.334211	1	"<font style=""color: #f44336"">MADP0064</font>"	"<font style=""color: #f44336"">HMDB0001341</font>"
Sialuria or French Type Sialuria	"<a href=""http://smpdb.ca/view/SMP0000216"" target=""_blank"">SMP0000216</a>"	130	10	5	1	0.334211	1	"<font style=""color: #f44336"">MADP0064</font>"	"<font style=""color: #f44336"">HMDB0001341</font>"
Ammonia Recycling	"<a href=""http://smpdb.ca/view/SMP0000009"" target=""_blank"">SMP0000009</a>"	130	10	6	1	0.387474	1	"<font style=""color: #f44336"">MADP0064</font>"	"<font style=""color: #f44336"">HMDB0001341</font>"
Congenital Lactic Acidosis	"<a href=""http://smpdb.ca/view/SMP0000546"" target=""_blank"">SMP0000546</a>"	130	10	6	1	0.387474	1	"<font style=""color: #f44336"">MADP0064</font>"	"<font style=""color: #f44336"">HMDB0001341</font>"
Fumarase Deficiency	"<a href=""http://smpdb.ca/view/SMP0000547"" target=""_blank"">SMP0000547</a>"	130	10	6	1	0.387474	1	"<font style=""color: #f44336"">MADP0064</font>"	"<font style=""color: #f44336"">HMDB0001341</font>"
Pyruvate Dehydrogenase Complex Deficiency	"<a href=""http://smpdb.ca/view/SMP0000212"" target=""_blank"">SMP0000212</a>"	130	10	6	1	0.387474	1	"<font style=""color: #f44336"">MADP0064</font>"	"<font style=""color: #f44336"">HMDB0001341</font>"
Citric Acid Cycle	"<a href=""http://smpdb.ca/view/SMP0000057"" target=""_blank"">SMP0000057</a>"	130	10	6	1	0.387474	1	"<font style=""color: #f44336"">MADP0064</font>"	"<font style=""color: #f44336"">HMDB0001341</font>"
Pyruvate Metabolism	"<a href=""http://smpdb.ca/view/SMP0000060"" target=""_blank"">SMP0000060</a>"	130	10	6	1	0.387474	1	"<font style=""color: #f44336"">MADP0064</font>"	"<font style=""color: #f44336"">HMDB0001341</font>"
2-Ketoglutarate Dehydrogenase Complex Deficiency	"<a href=""http://smpdb.ca/view/SMP0000549"" target=""_blank"">SMP0000549</a>"	130	10	6	1	0.387474	1	"<font style=""color: #f44336"">MADP0064</font>"	"<font style=""color: #f44336"">HMDB0001341</font>"
Pyruvate Kinase Deficiency	"<a href=""http://smpdb.ca/view/SMP0000559"" target=""_blank"">SMP0000559</a>"	130	10	6	1	0.387474	1	"<font style=""color: #f44336"">MADP0064</font>"	"<font style=""color: #f44336"">HMDB0001341</font>"
Mitochondrial Complex II Deficiency	"<a href=""http://smpdb.ca/view/SMP0000548"" target=""_blank"">SMP0000548</a>"	130	10	6	1	0.387474	1	"<font style=""color: #f44336"">MADP0064</font>"	"<font style=""color: #f44336"">HMDB0001341</font>"
Pyruvate Dehydrogenase Deficiency (E3)	"<a href=""http://smpdb.ca/view/SMP0000550"" target=""_blank"">SMP0000550</a>"	130	10	6	1	0.387474	1	"<font style=""color: #f44336"">MADP0064</font>"	"<font style=""color: #f44336"">HMDB0001341</font>"
Primary Hyperoxaluria II, PH2	"<a href=""http://smpdb.ca/view/SMP0000558"" target=""_blank"">SMP0000558</a>"	130	10	6	1	0.387474	1	"<font style=""color: #f44336"">MADP0064</font>"	"<font style=""color: #f44336"">HMDB0001341</font>"
Pyruvate Dehydrogenase Deficiency (E2)	"<a href=""http://smpdb.ca/view/SMP0000551"" target=""_blank"">SMP0000551</a>"	130	10	6	1	0.387474	1	"<font style=""color: #f44336"">MADP0064</font>"	"<font style=""color: #f44336"">HMDB0001341</font>"
Leigh Syndrome	"<a href=""http://smpdb.ca/view/SMP0000196"" target=""_blank"">SMP0000196</a>"	130	10	6	1	0.387474	1	"<font style=""color: #f44336"">MADP0064</font>"	"<font style=""color: #f44336"">HMDB0001341</font>"
Pyruvate Decarboxylase E1 Component Deficiency (PDHE1 Deficiency)	"<a href=""http://smpdb.ca/view/SMP0000334"" target=""_blank"">SMP0000334</a>"	130	10	6	1	0.387474	1	"<font style=""color: #f44336"">MADP0064</font>"	"<font style=""color: #f44336"">HMDB0001341</font>"
Oxidation of Branched-Chain Fatty Acids	"<a href=""http://smpdb.ca/view/SMP0000030"" target=""_blank"">SMP0000030</a>"	130	10	6	1	0.387474	1	"<font style=""color: #f44336"">MADP0064</font>"	"<font style=""color: #f44336"">HMDB0001341</font>"
Metachromatic Leukodystrophy (MLD)	"<a href=""http://smpdb.ca/view/SMP0000347"" target=""_blank"">SMP0000347</a>"	130	10	6	1	0.387474	1	"<font style=""color: #f44336"">MADP0064</font>"	"<font style=""color: #f44336"">HMDB0001341</font>"
Gaucher Disease	"<a href=""http://smpdb.ca/view/SMP0000349"" target=""_blank"">SMP0000349</a>"	130	10	6	1	0.387474	1	"<font style=""color: #f44336"">MADP0064</font>"	"<font style=""color: #f44336"">HMDB0001341</font>"
Globoid Cell Leukodystrophy	"<a href=""http://smpdb.ca/view/SMP0000348"" target=""_blank"">SMP0000348</a>"	130	10	6	1	0.387474	1	"<font style=""color: #f44336"">MADP0064</font>"	"<font style=""color: #f44336"">HMDB0001341</font>"
Fabry Disease	"<a href=""http://smpdb.ca/view/SMP0000525"" target=""_blank"">SMP0000525</a>"	130	10	6	1	0.387474	1	"<font style=""color: #f44336"">MADP0064</font>"	"<font style=""color: #f44336"">HMDB0001341</font>"
Sphingolipid Metabolism	"<a href=""http://smpdb.ca/view/SMP0000034"" target=""_blank"">SMP0000034</a>"	130	10	6	1	0.387474	1	"<font style=""color: #f44336"">MADP0064</font>"	"<font style=""color: #f44336"">HMDB0001341</font>"
Krabbe Disease	"<a href=""http://smpdb.ca/view/SMP0000526"" target=""_blank"">SMP0000526</a>"	130	10	6	1	0.387474	1	"<font style=""color: #f44336"">MADP0064</font>"	"<font style=""color: #f44336"">HMDB0001341</font>"
Malonyl-CoA Decarboxylase Deficiency	"<a href=""http://smpdb.ca/view/SMP0000502"" target=""_blank"">SMP0000502</a>"	130	10	7	1	0.436871	1	"<font style=""color: #f44336"">MADP0064</font>"	"<font style=""color: #f44336"">HMDB0001341</font>"
Propanoate Metabolism	"<a href=""http://smpdb.ca/view/SMP0000016"" target=""_blank"">SMP0000016</a>"	130	10	7	1	0.436871	1	"<font style=""color: #f44336"">MADP0064</font>"	"<font style=""color: #f44336"">HMDB0001341</font>"
The Oncogenic Action of D-2-Hydroxyglutarate in Hydroxygluaricaciduria	"<a href=""http://smpdb.ca/view/SMP0002359"" target=""_blank"">SMP0002359</a>"	130	10	7	1	0.436871	1	"<font style=""color: #f44336"">MADP0064</font>"	"<font style=""color: #f44336"">HMDB0001341</font>"
Malonic Aciduria	"<a href=""http://smpdb.ca/view/SMP0000198"" target=""_blank"">SMP0000198</a>"	130	10	7	1	0.436871	1	"<font style=""color: #f44336"">MADP0064</font>"	"<font style=""color: #f44336"">HMDB0001341</font>"
The Oncogenic Action of L-2-Hydroxyglutarate in Hydroxygluaricaciduria	"<a href=""http://smpdb.ca/view/SMP0002358"" target=""_blank"">SMP0002358</a>"	130	10	7	1	0.436871	1	"<font style=""color: #f44336"">MADP0064</font>"	"<font style=""color: #f44336"">HMDB0001341</font>"
Methylmalonic Aciduria Due to Cobalamin-Related Disorders	"<a href=""http://smpdb.ca/view/SMP0000201"" target=""_blank"">SMP0000201</a>"	130	10	7	1	0.436871	1	"<font style=""color: #f44336"">MADP0064</font>"	"<font style=""color: #f44336"">HMDB0001341</font>"
The Oncogenic Action of 2-Hydroxyglutarate	"<a href=""http://smpdb.ca/view/SMP0002291"" target=""_blank"">SMP0002291</a>"	130	10	7	1	0.436871	1	"<font style=""color: #f44336"">MADP0064</font>"	"<font style=""color: #f44336"">HMDB0001341</font>"
Nicotinate and Nicotinamide Metabolism	"<a href=""http://smpdb.ca/view/SMP0000048"" target=""_blank"">SMP0000048</a>"	130	10	7	1	0.436871	1	"<font style=""color: #f44336"">MADP0064</font>"	"<font style=""color: #f44336"">HMDB0001341</font>"
Isobutyryl-CoA Dehydrogenase Deficiency	"<a href=""http://smpdb.ca/view/SMP0000523"" target=""_blank"">SMP0000523</a>"	130	10	8	1	0.482654	1	"<font style=""color: #f44336"">MADP0064</font>"	"<font style=""color: #f44336"">HMDB0001341</font>"
3-Hydroxyisobutyric Aciduria	"<a href=""http://smpdb.ca/view/SMP0000522"" target=""_blank"">SMP0000522</a>"	130	10	8	1	0.482654	1	"<font style=""color: #f44336"">MADP0064</font>"	"<font style=""color: #f44336"">HMDB0001341</font>"
Methylmalonic Aciduria	"<a href=""http://smpdb.ca/view/SMP0000200"" target=""_blank"">SMP0000200</a>"	130	10	8	1	0.482654	1	"<font style=""color: #f44336"">MADP0064</font>"	"<font style=""color: #f44336"">HMDB0001341</font>"
beta-Ketothiolase Deficiency	"<a href=""http://smpdb.ca/view/SMP0000173"" target=""_blank"">SMP0000173</a>"	130	10	8	1	0.482654	1	"<font style=""color: #f44336"">MADP0064</font>"	"<font style=""color: #f44336"">HMDB0001341</font>"
2-Methyl-3-hydroxybutryl-CoA Dehydrogenase Deficiency	"<a href=""http://smpdb.ca/view/SMP0000137"" target=""_blank"">SMP0000137</a>"	130	10	8	1	0.482654	1	"<font style=""color: #f44336"">MADP0064</font>"	"<font style=""color: #f44336"">HMDB0001341</font>"
3-Hydroxy-3-methylglutaryl-CoA Lyase Deficiency	"<a href=""http://smpdb.ca/view/SMP0000138"" target=""_blank"">SMP0000138</a>"	130	10	8	1	0.482654	1	"<font style=""color: #f44336"">MADP0064</font>"	"<font style=""color: #f44336"">HMDB0001341</font>"
3-Methylcrotonyl-CoA Carboxylase Deficiency Type I	"<a href=""http://smpdb.ca/view/SMP0000237"" target=""_blank"">SMP0000237</a>"	130	10	8	1	0.482654	1	"<font style=""color: #f44336"">MADP0064</font>"	"<font style=""color: #f44336"">HMDB0001341</font>"
3-Methylglutaconic Aciduria Type III	"<a href=""http://smpdb.ca/view/SMP0000140"" target=""_blank"">SMP0000140</a>"	130	10	8	1	0.482654	1	"<font style=""color: #f44336"">MADP0064</font>"	"<font style=""color: #f44336"">HMDB0001341</font>"
Methylmalonate Semialdehyde Dehydrogenase Deficiency	"<a href=""http://smpdb.ca/view/SMP0000384"" target=""_blank"">SMP0000384</a>"	130	10	8	1	0.482654	1	"<font style=""color: #f44336"">MADP0064</font>"	"<font style=""color: #f44336"">HMDB0001341</font>"
Propionic Acidemia	"<a href=""http://smpdb.ca/view/SMP0000236"" target=""_blank"">SMP0000236</a>"	130	10	8	1	0.482654	1	"<font style=""color: #f44336"">MADP0064</font>"	"<font style=""color: #f44336"">HMDB0001341</font>"
3-Methylglutaconic Aciduria Type I	"<a href=""http://smpdb.ca/view/SMP0000139"" target=""_blank"">SMP0000139</a>"	130	10	8	1	0.482654	1	"<font style=""color: #f44336"">MADP0064</font>"	"<font style=""color: #f44336"">HMDB0001341</font>"
Maple Syrup Urine Disease	"<a href=""http://smpdb.ca/view/SMP0000199"" target=""_blank"">SMP0000199</a>"	130	10	8	1	0.482654	1	"<font style=""color: #f44336"">MADP0064</font>"	"<font style=""color: #f44336"">HMDB0001341</font>"
3-Methylglutaconic Aciduria Type IV	"<a href=""http://smpdb.ca/view/SMP0000141"" target=""_blank"">SMP0000141</a>"	130	10	8	1	0.482654	1	"<font style=""color: #f44336"">MADP0064</font>"	"<font style=""color: #f44336"">HMDB0001341</font>"
Valine, Leucine, and Isoleucine Degradation	"<a href=""http://smpdb.ca/view/SMP0000032"" target=""_blank"">SMP0000032</a>"	130	10	8	1	0.482654	1	"<font style=""color: #f44336"">MADP0064</font>"	"<font style=""color: #f44336"">HMDB0001341</font>"
3-Hydroxyisobutyric Acid Dehydrogenase Deficiency	"<a href=""http://smpdb.ca/view/SMP0000521"" target=""_blank"">SMP0000521</a>"	130	10	8	1	0.482654	1	"<font style=""color: #f44336"">MADP0064</font>"	"<font style=""color: #f44336"">HMDB0001341</font>"
Isovaleric Aciduria	"<a href=""http://smpdb.ca/view/SMP0000238"" target=""_blank"">SMP0000238</a>"	130	10	8	1	0.482654	1	"<font style=""color: #f44336"">MADP0064</font>"	"<font style=""color: #f44336"">HMDB0001341</font>"
Isovaleric Acidemia	"<a href=""http://smpdb.ca/view/SMP0000524"" target=""_blank"">SMP0000524</a>"	130	10	8	1	0.482654	1	"<font style=""color: #f44336"">MADP0064</font>"	"<font style=""color: #f44336"">HMDB0001341</font>"
Ornithine Transcarbamylase Deficiency (OTC Deficiency)	"<a href=""http://smpdb.ca/view/SMP0000205"" target=""_blank"">SMP0000205</a>"	130	10	8	1	0.482654	1	"<font style=""color: #f44336"">MADP0064</font>"	"<font style=""color: #f44336"">HMDB0001341</font>"
Citrullinemia Type I	"<a href=""http://smpdb.ca/view/SMP0000001"" target=""_blank"">SMP0000001</a>"	130	10	8	1	0.482654	1	"<font style=""color: #f44336"">MADP0064</font>"	"<font style=""color: #f44336"">HMDB0001341</font>"
Argininosuccinic Aciduria	"<a href=""http://smpdb.ca/view/SMP0000003"" target=""_blank"">SMP0000003</a>"	130	10	8	1	0.482654	1	"<font style=""color: #f44336"">MADP0064</font>"	"<font style=""color: #f44336"">HMDB0001341</font>"
Carbamoyl Phosphate Synthetase Deficiency	"<a href=""http://smpdb.ca/view/SMP0000002"" target=""_blank"">SMP0000002</a>"	130	10	8	1	0.482654	1	"<font style=""color: #f44336"">MADP0064</font>"	"<font style=""color: #f44336"">HMDB0001341</font>"
Argininemia	"<a href=""http://smpdb.ca/view/SMP0000357"" target=""_blank"">SMP0000357</a>"	130	10	8	1	0.482654	1	"<font style=""color: #f44336"">MADP0064</font>"	"<font style=""color: #f44336"">HMDB0001341</font>"
Urea Cycle	"<a href=""http://smpdb.ca/view/SMP0000059"" target=""_blank"">SMP0000059</a>"	130	10	8	1	0.482654	1	"<font style=""color: #f44336"">MADP0064</font>"	"<font style=""color: #f44336"">HMDB0001341</font>"
The Oncogenic Action of Fumarate	"<a href=""http://smpdb.ca/view/SMP0002295"" target=""_blank"">SMP0002295</a>"	130	10	9	1	0.525059	1	"<font style=""color: #f44336"">MADP0064</font>"	"<font style=""color: #f44336"">HMDB0001341</font>"
The Oncogenic Action of Succinate	"<a href=""http://smpdb.ca/view/SMP0002292"" target=""_blank"">SMP0002292</a>"	130	10	9	1	0.525059	1	"<font style=""color: #f44336"">MADP0064</font>"	"<font style=""color: #f44336"">HMDB0001341</font>"
Glutaminolysis and Cancer	"<a href=""http://smpdb.ca/view/SMP0002298"" target=""_blank"">SMP0002298</a>"	130	10	10	1	0.564311	1	"<font style=""color: #f44336"">MADP0064</font>"	"<font style=""color: #f44336"">HMDB0001341</font>"
Glycine and Serine Metabolism	"<a href=""http://smpdb.ca/view/SMP0000004"" target=""_blank"">SMP0000004</a>"	130	10	10	1	0.564311	1	"<font style=""color: #f44336"">MADP0064</font>"	"<font style=""color: #f44336"">HMDB0001341</font>"
3-Phosphoglycerate Dehydrogenase Deficiency	"<a href=""http://smpdb.ca/view/SMP0000721"" target=""_blank"">SMP0000721</a>"	130	10	10	1	0.564311	1	"<font style=""color: #f44336"">MADP0064</font>"	"<font style=""color: #f44336"">HMDB0001341</font>"
Non-Ketotic Hyperglycinemia	"<a href=""http://smpdb.ca/view/SMP0000223"" target=""_blank"">SMP0000223</a>"	130	10	10	1	0.564311	1	"<font style=""color: #f44336"">MADP0064</font>"	"<font style=""color: #f44336"">HMDB0001341</font>"
Dimethylglycine Dehydrogenase Deficiency	"<a href=""http://smpdb.ca/view/SMP0000484"" target=""_blank"">SMP0000484</a>"	130	10	10	1	0.564311	1	"<font style=""color: #f44336"">MADP0064</font>"	"<font style=""color: #f44336"">HMDB0001341</font>"
Dimethylglycine Dehydrogenase Deficiency	"<a href=""http://smpdb.ca/view/SMP0000242"" target=""_blank"">SMP0000242</a>"	130	10	10	1	0.564311	1	"<font style=""color: #f44336"">MADP0064</font>"	"<font style=""color: #f44336"">HMDB0001341</font>"
Sarcosinemia	"<a href=""http://smpdb.ca/view/SMP0000244"" target=""_blank"">SMP0000244</a>"	130	10	10	1	0.564311	1	"<font style=""color: #f44336"">MADP0064</font>"	"<font style=""color: #f44336"">HMDB0001341</font>"
Dimethylglycine Dehydrogenase Deficiency	"<a href=""http://smpdb.ca/view/SMP0000484"" target=""_blank"">SMP0000484</a>"	130	10	10	1	0.564311	1	"<font style=""color: #f44336"">MADP0064</font>"	"<font style=""color: #f44336"">HMDB0001341</font>"
Dimethylglycine Dehydrogenase Deficiency	"<a href=""http://smpdb.ca/view/SMP0000242"" target=""_blank"">SMP0000242</a>"	130	10	10	1	0.564311	1	"<font style=""color: #f44336"">MADP0064</font>"	"<font style=""color: #f44336"">HMDB0001341</font>"
Dihydropyrimidine Dehydrogenase Deficiency (DHPD)	"<a href=""http://smpdb.ca/view/SMP0000179"" target=""_blank"">SMP0000179</a>"	130	10	10	1	0.564311	1	"<font style=""color: #f44336"">MADP0064</font>"	"<font style=""color: #f44336"">HMDB0001341</font>"
Hyperglycinemia, Non-Ketotic	"<a href=""http://smpdb.ca/view/SMP0000485"" target=""_blank"">SMP0000485</a>"	130	10	10	1	0.564311	1	"<font style=""color: #f44336"">MADP0064</font>"	"<font style=""color: #f44336"">HMDB0001341</font>"
