# Supplementary material for: Integration of Metabolomics and Proteomics in Exploring the Endothelial Dysfunction Mechanism Induced by Serum Exosomes From Diabetic Retinopathy and Diabetic Nephropathy Patients
Source: Front Endocrinol (Lausanne). 2022 Mar 25;13:830466. doi: 10.3389/fendo.2022.830466 (PMC8991685; doi:10.3389/fendo.2022.830466)
Supplement: Supplementary file 1 [file DataSheet_1.zip › Supplementary Material S12-CON_vs_DRDN.cor.xlsx]

## Sheet: S13-CON_vs_DRDN.cor.all
prot	meta	coefficient	pvalue	relationType
sp-O14841-OPLA_HUMAN	MEDP0147	-0.936352	0.00594762	prot-meta
sp-P02671-FIBA_HUMAN	MEDP0147	-0.995046	3.67585e-05	prot-meta
sp-P04179-SODM_HUMAN	MEDP0147	-0.936859	0.00585435	prot-meta
sp-P05106-ITB3_HUMAN	MEDP0147	-0.923124	0.00863781	prot-meta
