# Supplementary material for: Integration of Metabolomics and Proteomics in Exploring the Endothelial Dysfunction Mechanism Induced by Serum Exosomes From Diabetic Retinopathy and Diabetic Nephropathy Patients
Source: Front Endocrinol (Lausanne). 2022 Mar 25;13:830466. doi: 10.3389/fendo.2022.830466 (PMC8991685; doi:10.3389/fendo.2022.830466)
Supplement: Supplementary file 1 [file DataSheet_1.zip › Supplementary Material S3-DRDN-CON_GO2protein_Report.xlsx]

## Sheet: sheet1
Ontology	Class	GO ID	Protein Count	Up Number	Down Number	Up Proteins	Down Proteins
biological_process	behavior	GO:0007610	8	4	4	sp|P21741|MK_HUMAN(1.27);sp|Q9UPX8|SHAN2_HUMAN(0.66);sp|P04179|SODM_HUMAN(1.21);sp|Q7Z406|MYH14_HUMAN(0.69)	sp|P15407|FOSL1_HUMAN(-0.81);sp|P09936|UCHL1_HUMAN(-0.83);sp|Q9BZX2|UCK2_HUMAN(-0.67);sp|P04637|P53_HUMAN(-1.34)
biological_process	biological adhesion	GO:0022610	24	14	10	sp|P05106|ITB3_HUMAN(1.18);sp|P50895|BCAM_HUMAN(0.93);sp|O43294|TGFI1_HUMAN(0.64);sp|P05362|ICAM1_HUMAN(0.75);sp|P43121|MUC18_HUMAN(0.67);sp|P09382|LEG1_HUMAN(0.94);sp|P18564|ITB6_HUMAN(0.60);sp|P02671|FIBA_HUMAN(2.01);sp|P06756|ITAV_HUMAN(0.72);sp|P02751|FINC_HUMAN(0.66);sp|Q12955|ANK3_HUMAN(0.67);sp|P02647|APOA1_HUMAN(1.21);sp|Q12866|MERTK_HUMAN(0.67);sp|P40121|CAPG_HUMAN(0.62)	sp|P42771|CDN2A_HUMAN(-0.61);sp|Q08380|LG3BP_HUMAN(-0.77);sp|P13591|NCAM1_HUMAN(-0.73);sp|P49747|COMP_HUMAN(-0.81);sp|P02452|CO1A1_HUMAN(-1.14);sp|O95497|VNN1_HUMAN(-0.94);sp|Q99942|RNF5_HUMAN(-0.76);sp|P32119|PRDX2_HUMAN(-0.61);sp|Q8NFJ5|RAI3_HUMAN(-0.62);sp|P32455|GBP1_HUMAN(-1.08)
biological_process	biological process involved in interspecies interaction between organisms	GO:0044419	42	24	18	sp|P18564|ITB6_HUMAN(0.60);sp|P06756|ITAV_HUMAN(0.72);sp|P05106|ITB3_HUMAN(1.18);sp|P05362|ICAM1_HUMAN(0.75);sp|P01023|A2MG_HUMAN(1.14);sp|P02686|MBP_HUMAN(1.02);sp|P28065|PSB9_HUMAN(0.70);sp|P01871|IGHM_HUMAN(1.23);sp|P0C0L5|CO4B_HUMAN(1.15);sp|P04179|SODM_HUMAN(1.21);sp|P09341|GROA_HUMAN(0.62);sp|O14684|PTGES_HUMAN(0.80);sp|Q16719|KYNU_HUMAN(1.41);sp|P00738|HPT_HUMAN(1.67);sp|P01834|IGKC_HUMAN(…	sp|P0DMV9|HS71B_HUMAN(-0.78);sp|P13591|NCAM1_HUMAN(-0.73);sp|Q8N0T1|RBIS_HUMAN(-0.68);sp|P04114|APOB_HUMAN(-0.91);sp|P15407|FOSL1_HUMAN(-0.81);sp|Q99942|RNF5_HUMAN(-0.76);sp|Q12983|BNIP3_HUMAN(-1.04);sp|P04637|P53_HUMAN(-1.34);sp|P05783|K1C18_HUMAN(-0.61);sp|Q29983|MICA_HUMAN(-0.74);sp|P32119|PRDX2_HUMAN(-0.61);sp|P31327|CPSM_HUMAN(-1.02);sp|P09486|SPRC_HUMAN(-1.86);sp|P32455|GBP1_HUMAN(-1.08);sp…
biological_process	biological process involved in intraspecies interaction between organisms	GO:0051703	1	1	0	sp|Q9UPX8|SHAN2_HUMAN(0.66)	--
biological_process	biological regulation	GO:0065007	55	25	30	sp|P02787|TRFE_HUMAN(1.58);sp|P01834|IGKC_HUMAN(1.33);sp|P04179|SODM_HUMAN(1.21);sp|P13498|CY24A_HUMAN(0.63);sp|Q14571|ITPR2_HUMAN(0.64);sp|P02794|FRIH_HUMAN(1.46);sp|P48307|TFPI2_HUMAN(0.79);sp|P01023|A2MG_HUMAN(1.14);sp|P10646|TFPI1_HUMAN(0.90);sp|P02751|FINC_HUMAN(0.66);sp|P05362|ICAM1_HUMAN(0.75);sp|P06756|ITAV_HUMAN(0.72);sp|P05106|ITB3_HUMAN(1.18);sp|Q12955|ANK3_HUMAN(0.67);sp|Q7Z406|MYH14_…	sp|P49643|PRI2_HUMAN(-0.69);sp|P0DMV9|HS71B_HUMAN(-0.78);sp|P52789|HXK2_HUMAN(-0.76);sp|Q13642|FHL1_HUMAN(-0.61);sp|P53384|NUBP1_HUMAN(-0.67);sp|Q9Y3D8|KAD6_HUMAN(-0.80);sp|Q9Y2J2|E41L3_HUMAN(-1.01);sp|P04114|APOB_HUMAN(-0.91);sp|Q12983|BNIP3_HUMAN(-1.04);sp|P13797|PLST_HUMAN(-0.64);sp|Q9NRY6|PLS3_HUMAN(-0.74);sp|P02452|CO1A1_HUMAN(-1.14);sp|Q16236|NF2L2_HUMAN(-1.27);sp|P32119|PRDX2_HUMAN(-0.61);…
biological_process	biomineralization	GO:0110148	1	0	1	--	sp|P02452|CO1A1_HUMAN(-1.14)
biological_process	cellular process	GO:0009987	170	79	91	sp|P42773|CDN2C_HUMAN(0.66);sp|P28065|PSB9_HUMAN(0.70);sp|Q12955|ANK3_HUMAN(0.67);sp|Q9NYL4|FKB11_HUMAN(0.60);sp|P02647|APOA1_HUMAN(1.21);sp|O14832|PAHX_HUMAN(0.60);sp|Q9UBG0|MRC2_HUMAN(0.85);sp|P67936|TPM4_HUMAN(0.61);sp|P02751|FINC_HUMAN(0.66);sp|Q12866|MERTK_HUMAN(0.67);sp|P04179|SODM_HUMAN(1.21);sp|P05362|ICAM1_HUMAN(0.75);sp|Q8TDZ2|MICA1_HUMAN(0.93);sp|P13498|CY24A_HUMAN(0.63);sp|P05106|ITB3…	sp|P31327|CPSM_HUMAN(-1.02);sp|Q96D46|NMD3_HUMAN(-0.59);sp|P49643|PRI2_HUMAN(-0.69);sp|P04637|P53_HUMAN(-1.34);sp|P13591|NCAM1_HUMAN(-0.73);sp|P32119|PRDX2_HUMAN(-0.61);sp|Q9P0P0|RN181_HUMAN(-0.60);sp|Q14244|MAP7_HUMAN(-0.78);sp|P23921|RIR1_HUMAN(-0.71);sp|Q9Y237|PIN4_HUMAN(-0.59);sp|P42771|CDN2A_HUMAN(-0.61);sp|Q93070|NAR4_HUMAN(-0.88);sp|Q9Y3D8|KAD6_HUMAN(-0.80);sp|P0DMV9|HS71B_HUMAN(-0.78);sp|…
biological_process	detoxification	GO:0098754	6	3	3	sp|P04179|SODM_HUMAN(1.21);sp|P00738|HPT_HUMAN(1.67);sp|Q9BRX8|PXL2A_HUMAN(0.59)	sp|P32119|PRDX2_HUMAN(-0.61);sp|Q13162|PRDX4_HUMAN(-0.65);sp|Q16236|NF2L2_HUMAN(-1.27)
biological_process	developmental process	GO:0032502	84	36	48	sp|P04179|SODM_HUMAN(1.21);sp|P02751|FINC_HUMAN(0.66);sp|Q03169|TNAP2_HUMAN(0.98);sp|P06756|ITAV_HUMAN(0.72);sp|P05362|ICAM1_HUMAN(0.75);sp|P01023|A2MG_HUMAN(1.14);sp|Q9UBG0|MRC2_HUMAN(0.85);sp|P67936|TPM4_HUMAN(0.61);sp|Q12866|MERTK_HUMAN(0.67);sp|Q02338|BDH_HUMAN(1.08);sp|P28065|PSB9_HUMAN(0.70);sp|P09382|LEG1_HUMAN(0.94);sp|P80723|BASP1_HUMAN(0.62);sp|P09341|GROA_HUMAN(0.62);sp|P06703|S10A6_HU…	sp|P02452|CO1A1_HUMAN(-1.14);sp|P24386|RAE1_HUMAN(-0.99);sp|P04114|APOB_HUMAN(-0.91);sp|P15407|FOSL1_HUMAN(-0.81);sp|P00918|CAH2_HUMAN(-0.79);sp|Q56NI9|ESCO2_HUMAN(-1.45);sp|Q86XK7|VSIG1_HUMAN(-0.94);sp|P49747|COMP_HUMAN(-0.81);sp|P11169|GTR3_HUMAN(-0.79);sp|Q99504|EYA3_HUMAN(-0.72);sp|Q13162|PRDX4_HUMAN(-0.65);sp|Q16626|MEA1_HUMAN(-0.78);sp|Q9NS91|RAD18_HUMAN(-0.98);sp|P13591|NCAM1_HUMAN(-0.73);…
biological_process	growth	GO:0040007	20	8	12	sp|P06756|ITAV_HUMAN(0.72);sp|P05106|ITB3_HUMAN(1.18);sp|P13498|CY24A_HUMAN(0.63);sp|P42773|CDN2C_HUMAN(0.66);sp|P06396|GELS_HUMAN(0.75);sp|P02751|FINC_HUMAN(0.66);sp|Q9BXH1|BBC3_HUMAN(0.63);sp|P80723|BASP1_HUMAN(0.62)	sp|Q9Y2J2|E41L3_HUMAN(-1.01);sp|Q9NPF0|CD320_HUMAN(-0.78);sp|P49747|COMP_HUMAN(-0.81);sp|P53384|NUBP1_HUMAN(-0.67);sp|Q9Y3D8|KAD6_HUMAN(-0.80);sp|P42771|CDN2A_HUMAN(-0.61);sp|Q13642|FHL1_HUMAN(-0.61);sp|P04637|P53_HUMAN(-1.34);sp|P29373|RABP2_HUMAN(-0.88);sp|Q8N0X7|SPART_HUMAN(-1.09);sp|P02753|RET4_HUMAN(-0.82);sp|P58107|EPIPL_HUMAN(-0.83)
biological_process	immune system process	GO:0002376	45	28	17	sp|Q12866|MERTK_HUMAN(0.67);sp|P01023|A2MG_HUMAN(1.14);sp|P05362|ICAM1_HUMAN(0.75);sp|P28065|PSB9_HUMAN(0.70);sp|Q96D31|CRCM1_HUMAN(0.74);sp|P02671|FIBA_HUMAN(2.01);sp|P09382|LEG1_HUMAN(0.94);sp|P00738|HPT_HUMAN(1.67);sp|P13498|CY24A_HUMAN(0.63);sp|P06756|ITAV_HUMAN(0.72);sp|P02794|FRIH_HUMAN(1.46);sp|P09341|GROA_HUMAN(0.62);sp|Q9UGT4|SUSD2_HUMAN(0.64);sp|P02686|MBP_HUMAN(1.02);sp|P50238|CRIP1_HU…	sp|Q29983|MICA_HUMAN(-0.74);sp|Q99942|RNF5_HUMAN(-0.76);sp|Q8N0T1|RBIS_HUMAN(-0.68);sp|Q56NI9|ESCO2_HUMAN(-1.45);sp|P32119|PRDX2_HUMAN(-0.61);sp|Q9NRY6|PLS3_HUMAN(-0.74);sp|P42771|CDN2A_HUMAN(-0.61);sp|O95497|VNN1_HUMAN(-0.94);sp|P00918|CAH2_HUMAN(-0.79);sp|P20839|IMDH1_HUMAN(-0.86);sp|P02452|CO1A1_HUMAN(-1.14);sp|P32455|GBP1_HUMAN(-1.08);sp|P04114|APOB_HUMAN(-0.91);sp|Q12983|BNIP3_HUMAN(-1.04);s…
biological_process	localization	GO:0051179	73	34	39	sp|Q96D31|CRCM1_HUMAN(0.74);sp|P01023|A2MG_HUMAN(1.14);sp|P02787|TRFE_HUMAN(1.58);sp|P02647|APOA1_HUMAN(1.21);sp|P02671|FIBA_HUMAN(2.01);sp|P05106|ITB3_HUMAN(1.18);sp|P05362|ICAM1_HUMAN(0.75);sp|Q9C002|NMES1_HUMAN(0.93);sp|Q14571|ITPR2_HUMAN(0.64);sp|P06756|ITAV_HUMAN(0.72);sp|P99999|CYC_HUMAN(0.92);sp|P07919|QCR6_HUMAN(0.80);sp|P02794|FRIH_HUMAN(1.46);sp|Q9BYX2|TBD2A_HUMAN(0.75);sp|Q03169|TNAP2_…	sp|Q96D46|NMD3_HUMAN(-0.59);sp|Q9Y2J2|E41L3_HUMAN(-1.01);sp|Q08380|LG3BP_HUMAN(-0.77);sp|P09486|SPRC_HUMAN(-1.86);sp|Q96QD8|S38A2_HUMAN(-0.66);sp|O00483|NDUA4_HUMAN(-1.09);sp|Q9UIA9|XPO7_HUMAN(-0.71);sp|P24386|RAE1_HUMAN(-0.99);sp|P29373|RABP2_HUMAN(-0.88);sp|P47224|MSS4_HUMAN(-1.05);sp|P04114|APOB_HUMAN(-0.91);sp|P52789|HXK2_HUMAN(-0.76);sp|Q13685|AAMP_HUMAN(-0.64);sp|P02656|APOC3_HUMAN(-0.99);s…
biological_process	locomotion	GO:0040011	24	14	10	sp|P05362|ICAM1_HUMAN(0.75);sp|Q12955|ANK3_HUMAN(0.67);sp|P09341|GROA_HUMAN(0.62);sp|P02751|FINC_HUMAN(0.66);sp|P05106|ITB3_HUMAN(1.18);sp|P02671|FIBA_HUMAN(2.01);sp|P21741|MK_HUMAN(1.27);sp|Q02218|ODO1_HUMAN(0.60);sp|P06756|ITAV_HUMAN(0.72);sp|P43121|MUC18_HUMAN(0.67);sp|P02647|APOA1_HUMAN(1.21);sp|Q12866|MERTK_HUMAN(0.67);sp|P06396|GELS_HUMAN(0.75);sp|P02787|TRFE_HUMAN(1.58)	sp|P15407|FOSL1_HUMAN(-0.81);sp|P13591|NCAM1_HUMAN(-0.73);sp|P09486|SPRC_HUMAN(-1.86);sp|Q13685|AAMP_HUMAN(-0.64);sp|P04114|APOB_HUMAN(-0.91);sp|P02452|CO1A1_HUMAN(-1.14);sp|Q6ZRV2|FA83H_HUMAN(-0.90);sp|Q8WUH1|CHUR_HUMAN(-0.80);sp|Q99942|RNF5_HUMAN(-0.76);sp|P58107|EPIPL_HUMAN(-0.83)
biological_process	metabolic process	GO:0008152	127	61	66	sp|P28065|PSB9_HUMAN(0.70);sp|Q9NYL4|FKB11_HUMAN(0.60);sp|P02647|APOA1_HUMAN(1.21);sp|O14832|PAHX_HUMAN(0.60);sp|Q12866|MERTK_HUMAN(0.67);sp|P01023|A2MG_HUMAN(1.14);sp|Q8TDZ2|MICA1_HUMAN(0.93);sp|O43294|TGFI1_HUMAN(0.64);sp|P80723|BASP1_HUMAN(0.62);sp|P05106|ITB3_HUMAN(1.18);sp|P30038|AL4A1_HUMAN(0.60);sp|Q02338|BDH_HUMAN(1.08);sp|Q9C002|NMES1_HUMAN(0.93);sp|P00738|HPT_HUMAN(1.67);sp|P0C0L5|CO4B_…	sp|P31327|CPSM_HUMAN(-1.02);sp|P04637|P53_HUMAN(-1.34);sp|P32119|PRDX2_HUMAN(-0.61);sp|Q9P0P0|RN181_HUMAN(-0.60);sp|Q9Y237|PIN4_HUMAN(-0.59);sp|P42771|CDN2A_HUMAN(-0.61);sp|Q93070|NAR4_HUMAN(-0.88);sp|P49643|PRI2_HUMAN(-0.69);sp|P0DMV9|HS71B_HUMAN(-0.78);sp|P04114|APOB_HUMAN(-0.91);sp|P02656|APOC3_HUMAN(-0.99);sp|Q9GZU7|CTDS1_HUMAN(-0.59);sp|Q9Y3D8|KAD6_HUMAN(-0.80);sp|Q9NPI1|BRD7_HUMAN(-0.70);sp…
biological_process	multi-organism process	GO:0051704	13	4	9	sp|Q12866|MERTK_HUMAN(0.67);sp|P04003|C4BPA_HUMAN(1.22);sp|P06756|ITAV_HUMAN(0.72);sp|P05362|ICAM1_HUMAN(0.75)	sp|P04114|APOB_HUMAN(-0.91);sp|Q13162|PRDX4_HUMAN(-0.65);sp|P11169|GTR3_HUMAN(-0.79);sp|Q16626|MEA1_HUMAN(-0.78);sp|Q9NS91|RAD18_HUMAN(-0.98);sp|P15407|FOSL1_HUMAN(-0.81);sp|P0DMV9|HS71B_HUMAN(-0.78);sp|Q96QD8|S38A2_HUMAN(-0.66);sp|P32119|PRDX2_HUMAN(-0.61)
biological_process	multicellular organismal process	GO:0032501	91	41	50	sp|P02751|FINC_HUMAN(0.66);sp|Q03169|TNAP2_HUMAN(0.98);sp|P06756|ITAV_HUMAN(0.72);sp|P05362|ICAM1_HUMAN(0.75);sp|P01023|A2MG_HUMAN(1.14);sp|Q9UBG0|MRC2_HUMAN(0.85);sp|P67936|TPM4_HUMAN(0.61);sp|P21741|MK_HUMAN(1.27);sp|Q12866|MERTK_HUMAN(0.67);sp|Q02338|BDH_HUMAN(1.08);sp|P28065|PSB9_HUMAN(0.70);sp|P04179|SODM_HUMAN(1.21);sp|P02787|TRFE_HUMAN(1.58);sp|P01834|IGKC_HUMAN(1.33);sp|P09382|LEG1_HUMAN(…	sp|P09486|SPRC_HUMAN(-1.86);sp|P02452|CO1A1_HUMAN(-1.14);sp|P24386|RAE1_HUMAN(-0.99);sp|P04114|APOB_HUMAN(-0.91);sp|P15407|FOSL1_HUMAN(-0.81);sp|P00918|CAH2_HUMAN(-0.79);sp|Q56NI9|ESCO2_HUMAN(-1.45);sp|P32119|PRDX2_HUMAN(-0.61);sp|P49747|COMP_HUMAN(-0.81);sp|P11169|GTR3_HUMAN(-0.79);sp|Q99504|EYA3_HUMAN(-0.72);sp|Q13162|PRDX4_HUMAN(-0.65);sp|Q16626|MEA1_HUMAN(-0.78);sp|Q9NS91|RAD18_HUMAN(-0.98);s…
biological_process	negative regulation of biological process	GO:0048519	72	35	37	sp|Q12866|MERTK_HUMAN(0.67);sp|P01023|A2MG_HUMAN(1.14);sp|Q8TDZ2|MICA1_HUMAN(0.93);sp|P28065|PSB9_HUMAN(0.70);sp|P13498|CY24A_HUMAN(0.63);sp|P80723|BASP1_HUMAN(0.62);sp|P42773|CDN2C_HUMAN(0.66);sp|P0C0L5|CO4B_HUMAN(1.15);sp|P10646|TFPI1_HUMAN(0.90);sp|P48307|TFPI2_HUMAN(0.79);sp|Q14571|ITPR2_HUMAN(0.64);sp|Q9UDT6|CLIP2_HUMAN(0.61);sp|P09341|GROA_HUMAN(0.62);sp|O14684|PTGES_HUMAN(0.80);sp|O43294|T…	sp|P04637|P53_HUMAN(-1.34);sp|Q9GZU7|CTDS1_HUMAN(-0.59);sp|P09486|SPRC_HUMAN(-1.86);sp|P42771|CDN2A_HUMAN(-0.61);sp|P09211|GSTP1_HUMAN(-0.63);sp|Q9NPI1|BRD7_HUMAN(-0.70);sp|Q8NFJ5|RAI3_HUMAN(-0.62);sp|Q8IVL5|P3H2_HUMAN(-0.65);sp|P24592|IBP6_HUMAN(-0.75);sp|P15407|FOSL1_HUMAN(-0.81);sp|Q99942|RNF5_HUMAN(-0.76);sp|Q12983|BNIP3_HUMAN(-1.04);sp|P02452|CO1A1_HUMAN(-1.14);sp|P53384|NUBP1_HUMAN(-0.67);s…
biological_process	negative regulation of molecular function	GO:0044092	20	9	11	sp|P42773|CDN2C_HUMAN(0.66);sp|P0C0L5|CO4B_HUMAN(1.15);sp|P10646|TFPI1_HUMAN(0.90);sp|P01023|A2MG_HUMAN(1.14);sp|P48307|TFPI2_HUMAN(0.79);sp|Q8TDZ2|MICA1_HUMAN(0.93);sp|P00738|HPT_HUMAN(1.67);sp|P02647|APOA1_HUMAN(1.21);sp|Q12955|ANK3_HUMAN(0.67)	sp|P42771|CDN2A_HUMAN(-0.61);sp|Q8NFJ5|RAI3_HUMAN(-0.62);sp|P32119|PRDX2_HUMAN(-0.61);sp|Q9NRY6|PLS3_HUMAN(-0.74);sp|Q6NUP7|PP4R4_HUMAN(-0.72);sp|P0DMV9|HS71B_HUMAN(-0.78);sp|P09936|UCHL1_HUMAN(-0.83);sp|P09211|GSTP1_HUMAN(-0.63);sp|P02656|APOC3_HUMAN(-0.99);sp|P04637|P53_HUMAN(-1.34);sp|Q99942|RNF5_HUMAN(-0.76)
biological_process	pigmentation	GO:0043473	2	1	1	sp|P04179|SODM_HUMAN(1.21)	sp|P09486|SPRC_HUMAN(-1.86)
biological_process	positive regulation of biological process	GO:0048518	73	36	37	sp|P01023|A2MG_HUMAN(1.14);sp|P13498|CY24A_HUMAN(0.63);sp|P05106|ITB3_HUMAN(1.18);sp|P28065|PSB9_HUMAN(0.70);sp|P05362|ICAM1_HUMAN(0.75);sp|O43294|TGFI1_HUMAN(0.64);sp|Q9BXH1|BBC3_HUMAN(0.63);sp|P01871|IGHM_HUMAN(1.23);sp|P0C0L5|CO4B_HUMAN(1.15);sp|P01834|IGKC_HUMAN(1.33);sp|P02787|TRFE_HUMAN(1.58);sp|P52943|CRIP2_HUMAN(0.71);sp|P99999|CYC_HUMAN(0.92);sp|P02751|FINC_HUMAN(0.66);sp|Q12955|ANK3_HUM…	sp|P32119|PRDX2_HUMAN(-0.61);sp|P04637|P53_HUMAN(-1.34);sp|Q9Y3D8|KAD6_HUMAN(-0.80);sp|Q9NPI1|BRD7_HUMAN(-0.70);sp|Q16342|PDCD2_HUMAN(-0.67);sp|P42771|CDN2A_HUMAN(-0.61);sp|O76071|CIAO1_HUMAN(-0.78);sp|P15407|FOSL1_HUMAN(-0.81);sp|P09486|SPRC_HUMAN(-1.86);sp|Q13685|AAMP_HUMAN(-0.64);sp|P04114|APOB_HUMAN(-0.91);sp|P60201|MYPR_HUMAN(-0.78);sp|Q12983|BNIP3_HUMAN(-1.04);sp|P02452|CO1A1_HUMAN(-1.14);s…
biological_process	positive regulation of molecular function	GO:0044093	32	17	15	sp|Q9BYX2|TBD2A_HUMAN(0.75);sp|P01023|A2MG_HUMAN(1.14);sp|Q9BXH1|BBC3_HUMAN(0.63);sp|Q14571|ITPR2_HUMAN(0.64);sp|P02787|TRFE_HUMAN(1.58);sp|P99999|CYC_HUMAN(0.92);sp|P02751|FINC_HUMAN(0.66);sp|P05106|ITB3_HUMAN(1.18);sp|P13498|CY24A_HUMAN(0.63);sp|P28065|PSB9_HUMAN(0.70);sp|P09341|GROA_HUMAN(0.62);sp|P06703|S10A6_HUMAN(0.79);sp|P09382|LEG1_HUMAN(0.94);sp|P05362|ICAM1_HUMAN(0.75);sp|P02647|APOA1_H…	sp|P32119|PRDX2_HUMAN(-0.61);sp|Q92619|HMHA1_HUMAN(-0.59);sp|P24386|RAE1_HUMAN(-0.99);sp|Q16342|PDCD2_HUMAN(-0.67);sp|P42771|CDN2A_HUMAN(-0.61);sp|Q9NVQ4|FAIM1_HUMAN(-0.70);sp|Q13162|PRDX4_HUMAN(-0.65);sp|P09211|GSTP1_HUMAN(-0.63);sp|Q99942|RNF5_HUMAN(-0.76);sp|P13591|NCAM1_HUMAN(-0.73);sp|P47224|MSS4_HUMAN(-1.05);sp|P15407|FOSL1_HUMAN(-0.81);sp|P0DMV9|HS71B_HUMAN(-0.78);sp|P35754|GLRX1_HUMAN(-0.…
biological_process	regulation of binding	GO:0051098	2	0	2	--	sp|Q9NRY6|PLS3_HUMAN(-0.74);sp|Q99942|RNF5_HUMAN(-0.76)
biological_process	regulation of biological process	GO:0050789	117	55	62	sp|P28065|PSB9_HUMAN(0.70);sp|Q12866|MERTK_HUMAN(0.67);sp|P04179|SODM_HUMAN(1.21);sp|P01023|A2MG_HUMAN(1.14);sp|P05362|ICAM1_HUMAN(0.75);sp|P02647|APOA1_HUMAN(1.21);sp|Q8TDZ2|MICA1_HUMAN(0.93);sp|P13498|CY24A_HUMAN(0.63);sp|P05106|ITB3_HUMAN(1.18);sp|O43294|TGFI1_HUMAN(0.64);sp|P80723|BASP1_HUMAN(0.62);sp|P42773|CDN2C_HUMAN(0.66);sp|P0C0L5|CO4B_HUMAN(1.15);sp|P10646|TFPI1_HUMAN(0.90);sp|P48307|TF…	sp|P04637|P53_HUMAN(-1.34);sp|P13591|NCAM1_HUMAN(-0.73);sp|P32119|PRDX2_HUMAN(-0.61);sp|Q9Y2J2|E41L3_HUMAN(-1.01);sp|Q9NPF0|CD320_HUMAN(-0.78);sp|Q99942|RNF5_HUMAN(-0.76);sp|Q9GZU7|CTDS1_HUMAN(-0.59);sp|P09486|SPRC_HUMAN(-1.86);sp|P42771|CDN2A_HUMAN(-0.61);sp|Q8N0T1|RBIS_HUMAN(-0.68);sp|P09211|GSTP1_HUMAN(-0.63);sp|Q13642|FHL1_HUMAN(-0.61);sp|Q9Y3D8|KAD6_HUMAN(-0.80);sp|Q9NPI1|BRD7_HUMAN(-0.70);s…
biological_process	regulation of catalytic activity	GO:0050790	37	21	16	sp|P42773|CDN2C_HUMAN(0.66);sp|P0C0L5|CO4B_HUMAN(1.15);sp|P10646|TFPI1_HUMAN(0.90);sp|P01023|A2MG_HUMAN(1.14);sp|P48307|TFPI2_HUMAN(0.79);sp|Q9BYX2|TBD2A_HUMAN(0.75);sp|Q9BXH1|BBC3_HUMAN(0.63);sp|Q14571|ITPR2_HUMAN(0.64);sp|P02787|TRFE_HUMAN(1.58);sp|P09341|GROA_HUMAN(0.62);sp|P99999|CYC_HUMAN(0.92);sp|P02751|FINC_HUMAN(0.66);sp|P05106|ITB3_HUMAN(1.18);sp|P13498|CY24A_HUMAN(0.63);sp|Q8TDZ2|MICA1_…	sp|P32119|PRDX2_HUMAN(-0.61);sp|P42771|CDN2A_HUMAN(-0.61);sp|P47224|MSS4_HUMAN(-1.05);sp|P24386|RAE1_HUMAN(-0.99);sp|Q92619|HMHA1_HUMAN(-0.59);sp|Q16342|PDCD2_HUMAN(-0.67);sp|Q8NFJ5|RAI3_HUMAN(-0.62);sp|P09211|GSTP1_HUMAN(-0.63);sp|Q6NUP7|PP4R4_HUMAN(-0.72);sp|P0DMV9|HS71B_HUMAN(-0.78);sp|P09936|UCHL1_HUMAN(-0.83);sp|Q99942|RNF5_HUMAN(-0.76);sp|P13591|NCAM1_HUMAN(-0.73);sp|P02656|APOC3_HUMAN(-0.9…
biological_process	regulation of molecular function	GO:0065009	32	17	15	sp|P42773|CDN2C_HUMAN(0.66);sp|P0C0L5|CO4B_HUMAN(1.15);sp|P10646|TFPI1_HUMAN(0.90);sp|P01023|A2MG_HUMAN(1.14);sp|P48307|TFPI2_HUMAN(0.79);sp|Q9BXH1|BBC3_HUMAN(0.63);sp|P02787|TRFE_HUMAN(1.58);sp|P99999|CYC_HUMAN(0.92);sp|P02751|FINC_HUMAN(0.66);sp|P05106|ITB3_HUMAN(1.18);sp|P28065|PSB9_HUMAN(0.70);sp|P06703|S10A6_HUMAN(0.79);sp|P09382|LEG1_HUMAN(0.94);sp|Q8TDZ2|MICA1_HUMAN(0.93);sp|P05362|ICAM1_H…	sp|P32119|PRDX2_HUMAN(-0.61);sp|P42771|CDN2A_HUMAN(-0.61);sp|Q16342|PDCD2_HUMAN(-0.67);sp|Q8NFJ5|RAI3_HUMAN(-0.62);sp|Q9NVQ4|FAIM1_HUMAN(-0.70);sp|Q13162|PRDX4_HUMAN(-0.65);sp|P09211|GSTP1_HUMAN(-0.63);sp|Q6NUP7|PP4R4_HUMAN(-0.72);sp|P0DMV9|HS71B_HUMAN(-0.78);sp|P09936|UCHL1_HUMAN(-0.83);sp|Q99942|RNF5_HUMAN(-0.76);sp|P15407|FOSL1_HUMAN(-0.81);sp|P04637|P53_HUMAN(-1.34);sp|Q13642|FHL1_HUMAN(-0.61…
biological_process	regulation of transporter activity	GO:0032409	3	1	2	sp|Q12955|ANK3_HUMAN(0.67)	sp|Q13642|FHL1_HUMAN(-0.61);sp|P35754|GLRX1_HUMAN(-0.77)
biological_process	reproduction	GO:0000003	11	3	8	sp|P01023|A2MG_HUMAN(1.14);sp|Q12866|MERTK_HUMAN(0.67);sp|P04003|C4BPA_HUMAN(1.22)	sp|P04114|APOB_HUMAN(-0.91);sp|Q13162|PRDX4_HUMAN(-0.65);sp|P11169|GTR3_HUMAN(-0.79);sp|Q16626|MEA1_HUMAN(-0.78);sp|Q9NS91|RAD18_HUMAN(-0.98);sp|P15407|FOSL1_HUMAN(-0.81);sp|P0DMV9|HS71B_HUMAN(-0.78);sp|P35754|GLRX1_HUMAN(-0.77)
biological_process	reproductive process	GO:0022414	18	7	11	sp|P05362|ICAM1_HUMAN(0.75);sp|P01023|A2MG_HUMAN(1.14);sp|Q12866|MERTK_HUMAN(0.67);sp|P04003|C4BPA_HUMAN(1.22);sp|P06756|ITAV_HUMAN(0.72);sp|P80723|BASP1_HUMAN(0.62);sp|P50238|CRIP1_HUMAN(1.10)	sp|P04114|APOB_HUMAN(-0.91);sp|Q13162|PRDX4_HUMAN(-0.65);sp|P11169|GTR3_HUMAN(-0.79);sp|Q16626|MEA1_HUMAN(-0.78);sp|Q9NS91|RAD18_HUMAN(-0.98);sp|P15407|FOSL1_HUMAN(-0.81);sp|P0DMV9|HS71B_HUMAN(-0.78);sp|Q96QD8|S38A2_HUMAN(-0.66);sp|P23921|RIR1_HUMAN(-0.71);sp|P35754|GLRX1_HUMAN(-0.77);sp|P02753|RET4_HUMAN(-0.82)
biological_process	response to stimulus	GO:0050896	106	52	54	sp|P28065|PSB9_HUMAN(0.70);sp|P99999|CYC_HUMAN(0.92);sp|P13498|CY24A_HUMAN(0.63);sp|P04179|SODM_HUMAN(1.21);sp|P21741|MK_HUMAN(1.27);sp|P02787|TRFE_HUMAN(1.58);sp|P01023|A2MG_HUMAN(1.14);sp|P05362|ICAM1_HUMAN(0.75);sp|P02686|MBP_HUMAN(1.02);sp|Q96D31|CRCM1_HUMAN(0.74);sp|P02671|FIBA_HUMAN(2.01);sp|P09382|LEG1_HUMAN(0.94);sp|O14684|PTGES_HUMAN(0.80);sp|P02751|FINC_HUMAN(0.66);sp|Q99988|GDF15_HUMAN…	sp|P13591|NCAM1_HUMAN(-0.73);sp|P32119|PRDX2_HUMAN(-0.61);sp|P09211|GSTP1_HUMAN(-0.63);sp|Q99942|RNF5_HUMAN(-0.76);sp|Q29983|MICA_HUMAN(-0.74);sp|Q8N0T1|RBIS_HUMAN(-0.68);sp|O95497|VNN1_HUMAN(-0.94);sp|P52789|HXK2_HUMAN(-0.76);sp|P35754|GLRX1_HUMAN(-0.77);sp|P09936|UCHL1_HUMAN(-0.83);sp|Q8NFJ5|RAI3_HUMAN(-0.62);sp|P0DMV9|HS71B_HUMAN(-0.78);sp|P04637|P53_HUMAN(-1.34);sp|Q9NS91|RAD18_HUMAN(-0.98);s…
biological_process	rhythmic process	GO:0048511	3	1	2	sp|P01023|A2MG_HUMAN(1.14)	sp|P35754|GLRX1_HUMAN(-0.77);sp|P04637|P53_HUMAN(-1.34)
biological_process	signaling	GO:0023052	72	37	35	sp|P28065|PSB9_HUMAN(0.70);sp|P04179|SODM_HUMAN(1.21);sp|Q99988|GDF15_HUMAN(0.60);sp|Q14571|ITPR2_HUMAN(0.64);sp|Q9UBG0|MRC2_HUMAN(0.85);sp|Q12955|ANK3_HUMAN(0.67);sp|O14684|PTGES_HUMAN(0.80);sp|Q8TDZ2|MICA1_HUMAN(0.93);sp|P50895|BCAM_HUMAN(0.93);sp|Q12866|MERTK_HUMAN(0.67);sp|P02647|APOA1_HUMAN(1.21);sp|P09341|GROA_HUMAN(0.62);sp|P00738|HPT_HUMAN(1.67);sp|P21741|MK_HUMAN(1.27);sp|P18564|ITB6_HUM…	sp|P13591|NCAM1_HUMAN(-0.73);sp|P32119|PRDX2_HUMAN(-0.61);sp|Q8NFJ5|RAI3_HUMAN(-0.62);sp|P04637|P53_HUMAN(-1.34);sp|Q08380|LG3BP_HUMAN(-0.77);sp|P09486|SPRC_HUMAN(-1.86);sp|P02656|APOC3_HUMAN(-0.99);sp|Q99942|RNF5_HUMAN(-0.76);sp|P60201|MYPR_HUMAN(-0.78);sp|Q9NVQ4|FAIM1_HUMAN(-0.70);sp|Q13162|PRDX4_HUMAN(-0.65);sp|P24386|RAE1_HUMAN(-0.99);sp|P47224|MSS4_HUMAN(-1.05);sp|P42771|CDN2A_HUMAN(-0.61);s…
cellular_component	cellular anatomical entity	GO:0110165	177	84	93	sp|Q03169|TNAP2_HUMAN(0.98);sp|P28065|PSB9_HUMAN(0.70);sp|Q5FWF5|ESCO1_HUMAN(0.71);sp|Q5SSJ5|HP1B3_HUMAN(0.65);sp|P07305|H10_HUMAN(0.79);sp|P40121|CAPG_HUMAN(0.62);sp|Q8N3V7|SYNPO_HUMAN(0.83);sp|P13498|CY24A_HUMAN(0.63);sp|P67936|TPM4_HUMAN(0.61);sp|Q7Z406|MYH14_HUMAN(0.69);sp|P06396|GELS_HUMAN(0.75);sp|P06703|S10A6_HUMAN(0.79);sp|Q9UPX8|SHAN2_HUMAN(0.66);sp|Q12866|MERTK_HUMAN(0.67);sp|P05362|ICA…	sp|Q96D46|NMD3_HUMAN(-0.59);sp|Q9Y3D8|KAD6_HUMAN(-0.80);sp|Q9NXE4|NSMA3_HUMAN(-0.59);sp|P13591|NCAM1_HUMAN(-0.73);sp|P32455|GBP1_HUMAN(-1.08);sp|P32119|PRDX2_HUMAN(-0.61);sp|Q9NS91|RAD18_HUMAN(-0.98);sp|Q16236|NF2L2_HUMAN(-1.27);sp|P04637|P53_HUMAN(-1.34);sp|Q56NI9|ESCO2_HUMAN(-1.45);sp|P11169|GTR3_HUMAN(-0.79);sp|P0DMV9|HS71B_HUMAN(-0.78);sp|Q9UIA9|XPO7_HUMAN(-0.71);sp|Q9Y2J2|E41L3_HUMAN(-1.01);…
cellular_component	other organism part	GO:0044217	2	2	0	sp|P04003|C4BPA_HUMAN(1.22);sp|P0C0L5|CO4B_HUMAN(1.15)	--
cellular_component	protein-containing complex	GO:0032991	62	32	30	sp|Q03169|TNAP2_HUMAN(0.98);sp|P99999|CYC_HUMAN(0.92);sp|Q5SSJ5|HP1B3_HUMAN(0.65);sp|P07305|H10_HUMAN(0.79);sp|P40121|CAPG_HUMAN(0.62);sp|Q9UPX8|SHAN2_HUMAN(0.66);sp|Q12866|MERTK_HUMAN(0.67);sp|P04003|C4BPA_HUMAN(1.22);sp|P02751|FINC_HUMAN(0.66);sp|P02671|FIBA_HUMAN(2.01);sp|P07919|QCR6_HUMAN(0.80);sp|Q9C002|NMES1_HUMAN(0.93);sp|P28065|PSB9_HUMAN(0.70);sp|P67936|TPM4_HUMAN(0.61);sp|Q9UDT6|CLIP2_H…	sp|Q9Y3D8|KAD6_HUMAN(-0.80);sp|A6H8Y1|BDP1_HUMAN(-0.99);sp|P0DMV9|HS71B_HUMAN(-0.78);sp|P42771|CDN2A_HUMAN(-0.61);sp|P02452|CO1A1_HUMAN(-1.14);sp|Q9UIA9|XPO7_HUMAN(-0.71);sp|P49643|PRI2_HUMAN(-0.69);sp|Q99942|RNF5_HUMAN(-0.76);sp|Q99504|EYA3_HUMAN(-0.72);sp|P04637|P53_HUMAN(-1.34);sp|O00483|NDUA4_HUMAN(-1.09);sp|Q14244|MAP7_HUMAN(-0.78);sp|P53384|NUBP1_HUMAN(-0.67);sp|Q9Y5Y2|NUBP2_HUMAN(-0.70);sp…
molecular_function	antioxidant activity	GO:0016209	5	3	2	sp|P04179|SODM_HUMAN(1.21);sp|P00738|HPT_HUMAN(1.67);sp|Q9BRX8|PXL2A_HUMAN(0.59)	sp|Q13162|PRDX4_HUMAN(-0.65);sp|P32119|PRDX2_HUMAN(-0.61)
molecular_function	binding	GO:0005488	162	75	87	sp|Q03169|TNAP2_HUMAN(0.98);sp|P02647|APOA1_HUMAN(1.21);sp|P18564|ITB6_HUMAN(0.60);sp|P06756|ITAV_HUMAN(0.72);sp|P05106|ITB3_HUMAN(1.18);sp|P05362|ICAM1_HUMAN(0.75);sp|P04003|C4BPA_HUMAN(1.22);sp|P0C0L5|CO4B_HUMAN(1.15);sp|P02751|FINC_HUMAN(0.66);sp|P01023|A2MG_HUMAN(1.14);sp|P02686|MBP_HUMAN(1.02);sp|P04179|SODM_HUMAN(1.21);sp|Q5SSJ5|HP1B3_HUMAN(0.65);sp|P50238|CRIP1_HUMAN(1.10);sp|P01871|IGHM_H…	sp|P20839|IMDH1_HUMAN(-0.86);sp|Q9NRN7|ADPPT_HUMAN(-0.59);sp|Q9NS91|RAD18_HUMAN(-0.98);sp|P15407|FOSL1_HUMAN(-0.81);sp|P04637|P53_HUMAN(-1.34);sp|Q16236|NF2L2_HUMAN(-1.27);sp|P0DMV9|HS71B_HUMAN(-0.78);sp|P13591|NCAM1_HUMAN(-0.73);sp|P49747|COMP_HUMAN(-0.81);sp|P29373|RABP2_HUMAN(-0.88);sp|P42771|CDN2A_HUMAN(-0.61);sp|Q9Y3D8|KAD6_HUMAN(-0.80);sp|Q9NPI1|BRD7_HUMAN(-0.70);sp|Q16342|PDCD2_HUMAN(-0.67…
molecular_function	cargo receptor activity	GO:0038024	6	5	1	sp|Q9UGT4|SUSD2_HUMAN(0.64);sp|P01871|IGHM_HUMAN(1.23);sp|P01834|IGKC_HUMAN(1.33);sp|P0C0L5|CO4B_HUMAN(1.15);sp|P04003|C4BPA_HUMAN(1.22)	sp|Q08380|LG3BP_HUMAN(-0.77)
molecular_function	catalytic activity	GO:0003824	95	49	46	sp|Q7Z406|MYH14_HUMAN(0.69);sp|Q9NYL4|FKB11_HUMAN(0.60);sp|P05106|ITB3_HUMAN(1.18);sp|P30038|AL4A1_HUMAN(0.60);sp|Q02338|BDH_HUMAN(1.08);sp|Q9C002|NMES1_HUMAN(0.93);sp|P00738|HPT_HUMAN(1.67);sp|P0C0L5|CO4B_HUMAN(1.15);sp|P01834|IGKC_HUMAN(1.33);sp|P28065|PSB9_HUMAN(0.70);sp|P02794|FRIH_HUMAN(1.46);sp|Q9NPH2|INO1_HUMAN(0.72);sp|Q53H82|LACB2_HUMAN(0.64);sp|Q01459|DIAC_HUMAN(0.67);sp|Q02218|ODO1_HUM…	sp|P32119|PRDX2_HUMAN(-0.61);sp|P49643|PRI2_HUMAN(-0.69);sp|Q9Y237|PIN4_HUMAN(-0.59);sp|Q99942|RNF5_HUMAN(-0.76);sp|P32455|GBP1_HUMAN(-1.08);sp|P20839|IMDH1_HUMAN(-0.86);sp|Q93070|NAR4_HUMAN(-0.88);sp|Q16222|UAP1_HUMAN(-0.70);sp|Q9Y3D8|KAD6_HUMAN(-0.80);sp|P00918|CAH2_HUMAN(-0.79);sp|P31327|CPSM_HUMAN(-1.02);sp|P12277|KCRB_HUMAN(-0.69);sp|O00483|NDUA4_HUMAN(-1.09);sp|P09936|UCHL1_HUMAN(-0.83);sp|…
molecular_function	molecular adaptor activity	GO:0060090	4	3	1	sp|Q12955|ANK3_HUMAN(0.67);sp|Q9UPX8|SHAN2_HUMAN(0.66);sp|P02671|FIBA_HUMAN(2.01)	sp|Q96D46|NMD3_HUMAN(-0.59)
molecular_function	molecular carrier activity	GO:0140104	1	0	1	--	sp|Q9UIA9|XPO7_HUMAN(-0.71)
molecular_function	molecular function regulator	GO:0098772	22	13	9	sp|O43294|TGFI1_HUMAN(0.64);sp|P80723|BASP1_HUMAN(0.62);sp|P42773|CDN2C_HUMAN(0.66);sp|P0C0L5|CO4B_HUMAN(1.15);sp|P10646|TFPI1_HUMAN(0.90);sp|P01023|A2MG_HUMAN(1.14);sp|P48307|TFPI2_HUMAN(0.79);sp|Q9BYX2|TBD2A_HUMAN(0.75);sp|Q99988|GDF15_HUMAN(0.60);sp|P09341|GROA_HUMAN(0.62);sp|P21741|MK_HUMAN(1.27);sp|P02751|FINC_HUMAN(0.66);sp|P02647|APOA1_HUMAN(1.21)	sp|Q9Y3D8|KAD6_HUMAN(-0.80);sp|Q9NPI1|BRD7_HUMAN(-0.70);sp|P42771|CDN2A_HUMAN(-0.61);sp|P47224|MSS4_HUMAN(-1.05);sp|P24386|RAE1_HUMAN(-0.99);sp|Q92619|HMHA1_HUMAN(-0.59);sp|P09211|GSTP1_HUMAN(-0.63);sp|Q6NUP7|PP4R4_HUMAN(-0.72);sp|P02656|APOC3_HUMAN(-0.99)
molecular_function	molecular transducer activity	GO:0060089	8	6	2	sp|Q12866|MERTK_HUMAN(0.67);sp|Q9UBG0|MRC2_HUMAN(0.85);sp|P05362|ICAM1_HUMAN(0.75);sp|P50895|BCAM_HUMAN(0.93);sp|P06756|ITAV_HUMAN(0.72);sp|P05106|ITB3_HUMAN(1.18)	sp|Q8NFJ5|RAI3_HUMAN(-0.62);sp|Q99942|RNF5_HUMAN(-0.76)
molecular_function	protein folding chaperone	GO:0044183	1	0	1	--	sp|P0DMV9|HS71B_HUMAN(-0.78)
molecular_function	structural molecule activity	GO:0005198	13	7	6	sp|P02671|FIBA_HUMAN(2.01);sp|Q12955|ANK3_HUMAN(0.67);sp|O15061|SYNEM_HUMAN(0.60);sp|P02751|FINC_HUMAN(0.66);sp|P48307|TFPI2_HUMAN(0.79);sp|P67936|TPM4_HUMAN(0.61);sp|P02686|MBP_HUMAN(1.02)	sp|Q14244|MAP7_HUMAN(-0.78);sp|P05783|K1C18_HUMAN(-0.61);sp|Q9Y2J2|E41L3_HUMAN(-1.01);sp|P02452|CO1A1_HUMAN(-1.14);sp|P49747|COMP_HUMAN(-0.81);sp|P60201|MYPR_HUMAN(-0.78)
molecular_function	transcription regulator activity	GO:0140110	19	6	13	sp|O43294|TGFI1_HUMAN(0.64);sp|P80723|BASP1_HUMAN(0.62);sp|P28065|PSB9_HUMAN(0.70);sp|P06703|S10A6_HUMAN(0.79);sp|P09382|LEG1_HUMAN(0.94);sp|P05362|ICAM1_HUMAN(0.75)	sp|P04637|P53_HUMAN(-1.34);sp|Q99942|RNF5_HUMAN(-0.76);sp|O76071|CIAO1_HUMAN(-0.78);sp|Q9Y3D8|KAD6_HUMAN(-0.80);sp|Q9NPI1|BRD7_HUMAN(-0.70);sp|Q9NVQ4|FAIM1_HUMAN(-0.70);sp|Q13162|PRDX4_HUMAN(-0.65);sp|P42771|CDN2A_HUMAN(-0.61);sp|P32119|PRDX2_HUMAN(-0.61);sp|P09211|GSTP1_HUMAN(-0.63);sp|P15407|FOSL1_HUMAN(-0.81);sp|P0DMV9|HS71B_HUMAN(-0.78);sp|P35754|GLRX1_HUMAN(-0.77)
molecular_function	translation regulator activity	GO:0045182	2	0	2	--	sp|Q8N9N8|EIF1A_HUMAN(-0.67);sp|P47813|IF1AX_HUMAN(-0.79)
molecular_function	transporter activity	GO:0005215	17	8	9	sp|Q9C002|NMES1_HUMAN(0.93);sp|Q14571|ITPR2_HUMAN(0.64);sp|P06756|ITAV_HUMAN(0.72);sp|P02647|APOA1_HUMAN(1.21);sp|P06703|S10A6_HUMAN(0.79);sp|P02787|TRFE_HUMAN(1.58);sp|Q96D31|CRCM1_HUMAN(0.74);sp|Q12955|ANK3_HUMAN(0.67)	sp|O00483|NDUA4_HUMAN(-1.09);sp|P29373|RABP2_HUMAN(-0.88);sp|Q96QD8|S38A2_HUMAN(-0.66);sp|P13797|PLST_HUMAN(-0.64);sp|Q9NRY6|PLS3_HUMAN(-0.74);sp|P11169|GTR3_HUMAN(-0.79);sp|P02753|RET4_HUMAN(-0.82);sp|Q13642|FHL1_HUMAN(-0.61);sp|P35754|GLRX1_HUMAN(-0.77)

## Sheet: 表头说明
Header	Implication
Ontology	GO注释的本体分类，即GO一级分类
Class	GO注释的二级分类
GO ID	Gene Ontology数据库的官方ID
Protein Count	注释到该GO条目的蛋白种类数
Up Number	注释到该条目的上调蛋白数目
Down Number	注释到该条目的下调蛋白数目
Up Proteins	注释到该条目的上调蛋白(及以2为底对数化的差异倍数)
Down Proteins	注释到该条目的下调蛋白(及以2为底对数化的差异倍数)
