# Supplementary material for: Integration of Metabolomics and Proteomics in Exploring the Endothelial Dysfunction Mechanism Induced by Serum Exosomes From Diabetic Retinopathy and Diabetic Nephropathy Patients
Source: Front Endocrinol (Lausanne). 2022 Mar 25;13:830466. doi: 10.3389/fendo.2022.830466 (PMC8991685; doi:10.3389/fendo.2022.830466)
Supplement: Supplementary file 1 [file DataSheet_1.zip › Supplementary Material S4-DRDN-CON_kegg2protein_Report.xlsx]

## Sheet: sheet1
Pathway ID	Pathway Name	Category	Class	Hyperlink	Protein Number	Up Number	Down Number	Up Proteins	Down Proteins
ko01100	Metabolic pathways	Metabolism	Global and overview maps	https://www.kegg.jp/kegg-bin/show_pathway?map01100	27	13	14	K05309//sp|O14684|PTGES_HUMAN(0.80);K00416//sp|P07919|QCR6_HUMAN(0.80);K00294//sp|P30038|AL4A1_HUMAN(0.60);K00541//sp|P40261|NNMT_HUMAN(0.76);K00164//sp|Q02218|ODO1_HUMAN(0.60);K00019//sp|Q02338|BDH_HUMAN(1.08);K01556//sp|Q16719|KYNU_HUMAN(1.41);K01596//sp|Q16822|PCKGM_HUMAN(0.73);K01900//sp|Q96I99|SUCB2_HUMAN(0.60);K07512//sp|Q9BV79|MECR_HUMAN(0.60);K03948//sp|Q9C002|NMES1_HUMAN(0.93);K01858//sp…	K03948//sp|O00483|NDUA4_HUMAN(-1.09);K00472//sp|O15460|P4HA2_HUMAN(-0.64);K00799//sp|P09211|GSTP1_HUMAN(-0.63);K00933//sp|P12277|KCRB_HUMAN(-0.69);K00088//sp|P20839|IMDH1_HUMAN(-0.86);K10807//sp|P23921|RIR1_HUMAN(-0.71);K01948//sp|P31327|CPSM_HUMAN(-1.02);K02685//sp|P49643|PRI2_HUMAN(-0.69);K00802//sp|P52788|SPSY_HUMAN(-0.71);K00844//sp|P52789|HXK2_HUMAN(-0.76);K03130//sp|Q13685|AAMP_HUMAN(-0.64)…
ko04510	Focal adhesion	Cellular Processes	Cellular community - eukaryotes	https://www.kegg.jp/kegg-bin/show_pathway?map=hsa04510&amp;show_description=show	10	5	5	K05760//sp|O43294|TGFI1_HUMAN(0.64);K05717//sp|P02751|FINC_HUMAN(0.66);K06493//sp|P05106|ITB3_HUMAN(1.18);K06487//sp|P06756|ITAV_HUMAN(0.72);K06589//sp|P18564|ITB6_HUMAN(0.60)	K06236//sp|P02452|CO1A1_HUMAN(-1.14);K04659//sp|P49747|COMP_HUMAN(-0.81);K05760//sp|Q13642|FHL1_HUMAN(-0.61);K04437//sp|Q14315|FLNC_HUMAN(-0.74);K02649//sp|Q92619|HMHA1_HUMAN(-0.59)
ko04810	Regulation of actin cytoskeleton	Cellular Processes	Cell motility	https://www.kegg.jp/kegg-bin/show_pathway?map=hsa04810&amp;show_description=show	9	7	2	K05760//sp|O43294|TGFI1_HUMAN(0.64);K05717//sp|P02751|FINC_HUMAN(0.66);K06493//sp|P05106|ITB3_HUMAN(1.18);K05768//sp|P06396|GELS_HUMAN(0.75);K06487//sp|P06756|ITAV_HUMAN(0.72);K06589//sp|P18564|ITB6_HUMAN(0.60);K10352//sp|Q7Z406|MYH14_HUMAN(0.69)	K05760//sp|Q13642|FHL1_HUMAN(-0.61);K02649//sp|Q92619|HMHA1_HUMAN(-0.59)
ko04145	Phagosome	Cellular Processes	Transport and catabolism	https://www.kegg.jp/kegg-bin/show_pathway?map=hsa04145&amp;show_description=show	8	7	1	K01330//sp|P00738|HPT_HUMAN(1.67);K06856//sp|P01857|IGHG1_HUMAN(1.45);K06856//sp|P01871|IGHM_HUMAN(1.23);K06493//sp|P05106|ITB3_HUMAN(1.18);K06487//sp|P06756|ITAV_HUMAN(0.72);K08009//sp|P13498|CY24A_HUMAN(0.63);K06560//sp|Q9UBG0|MRC2_HUMAN(0.85)	K04659//sp|P49747|COMP_HUMAN(-0.81)
ko05414	Dilated cardiomyopathy	Human Diseases	Cardiovascular disease	https://www.kegg.jp/kegg-bin/show_pathway?map=hsa05414&amp;show_description=show	7	7	0	K06856//sp|P01857|IGHG1_HUMAN(1.45);K06856//sp|P01871|IGHM_HUMAN(1.23);K06493//sp|P05106|ITB3_HUMAN(1.18);K06487//sp|P06756|ITAV_HUMAN(0.72);K06589//sp|P18564|ITB6_HUMAN(0.60);K10375//sp|P67936|TPM4_HUMAN(0.61);K10352//sp|Q7Z406|MYH14_HUMAN(0.69)	--
ko04512	ECM-receptor interaction	Environmental Information Processing	Signaling molecules and interaction	https://www.kegg.jp/kegg-bin/show_pathway?map=hsa04512&amp;show_description=show	7	5	2	K05717//sp|P02751|FINC_HUMAN(0.66);K06493//sp|P05106|ITB3_HUMAN(1.18);K06487//sp|P06756|ITAV_HUMAN(0.72);K06589//sp|P18564|ITB6_HUMAN(0.60);K06255//sp|Q9NR99|MXRA5_HUMAN(0.70)	K06236//sp|P02452|CO1A1_HUMAN(-1.14);K04659//sp|P49747|COMP_HUMAN(-0.81)
ko05200	Pathways in cancer	Human Diseases	Cancer: overview	https://www.kegg.jp/kegg-bin/show_pathway?map=hsa05200&amp;show_description=show	7	3	4	K05717//sp|P02751|FINC_HUMAN(0.66);K06487//sp|P06756|ITAV_HUMAN(0.72);K08738//sp|P99999|CYC_HUMAN(0.92)	K04451//sp|P04637|P53_HUMAN(-1.34);K00799//sp|P09211|GSTP1_HUMAN(-0.63);K06621//sp|P42771|CDN2A_HUMAN(-0.61);K02649//sp|Q92619|HMHA1_HUMAN(-0.59)
ko05016	Huntington's disease	Human Diseases	Neurodegenerative disease	https://www.kegg.jp/kegg-bin/show_pathway?map=hsa05016&amp;show_description=show	7	5	2	K04564//sp|P04179|SODM_HUMAN(1.21);K00416//sp|P07919|QCR6_HUMAN(0.80);K08738//sp|P99999|CYC_HUMAN(0.92);K10132//sp|Q9BXH1|BBC3_HUMAN(0.63);K03948//sp|Q9C002|NMES1_HUMAN(0.93)	K03948//sp|O00483|NDUA4_HUMAN(-1.09);K04451//sp|P04637|P53_HUMAN(-1.34)
ko04610	Complement and coagulation cascades	Organismal Systems	Immune system	https://www.kegg.jp/kegg-bin/show_pathway?map=hsa04610&amp;show_description=show	7	7	0	K01330//sp|P00738|HPT_HUMAN(1.67);K03910//sp|P01023|A2MG_HUMAN(1.14);K03903//sp|P02671|FIBA_HUMAN(2.01);K04002//sp|P04003|C4BPA_HUMAN(1.22);K03989//sp|P0C0L5|CO4B_HUMAN(1.15);K03909//sp|P10646|TFPI1_HUMAN(0.90);K03909//sp|P48307|TFPI2_HUMAN(0.79)	--
ko01120	Microbial metabolism in diverse environments	Metabolism	Global and overview maps	https://www.kegg.jp/kegg-bin/show_pathway?map01120	6	3	3	K00164//sp|Q02218|ODO1_HUMAN(0.60);K01596//sp|Q16822|PCKGM_HUMAN(0.73);K01900//sp|Q96I99|SUCB2_HUMAN(0.60)	K00799//sp|P09211|GSTP1_HUMAN(-0.63);K00844//sp|P52789|HXK2_HUMAN(-0.76);K01104//sp|Q99504|EYA3_HUMAN(-0.72)
ko05146	Amoebiasis	Human Diseases	Infectious disease: parasitic	https://www.kegg.jp/kegg-bin/show_pathway?map=hsa05146&amp;show_description=show	6	4	2	K06856//sp|P01857|IGHG1_HUMAN(1.45);K06856//sp|P01871|IGHM_HUMAN(1.23);K05717//sp|P02751|FINC_HUMAN(0.66);K05505//sp|P09341|GROA_HUMAN(0.62)	K06236//sp|P02452|CO1A1_HUMAN(-1.14);K02649//sp|Q92619|HMHA1_HUMAN(-0.59)
ko04115	p53 signaling pathway	Cellular Processes	Cell growth and death	https://www.kegg.jp/kegg-bin/show_pathway?map=hsa04115&amp;show_description=show	6	2	4	K08738//sp|P99999|CYC_HUMAN(0.92);K10132//sp|Q9BXH1|BBC3_HUMAN(0.63)	K04451//sp|P04637|P53_HUMAN(-1.34);K10138//sp|P24592|IBP6_HUMAN(-0.75);K06621//sp|P42771|CDN2A_HUMAN(-0.61);K04659//sp|P49747|COMP_HUMAN(-0.81)
ko05150	Staphylococcus aureus infection	Human Diseases	Infectious disease: bacterial	https://www.kegg.jp/kegg-bin/show_pathway?map=hsa05150&amp;show_description=show	6	5	1	K01330//sp|P00738|HPT_HUMAN(1.67);K06856//sp|P01857|IGHG1_HUMAN(1.45);K06856//sp|P01871|IGHM_HUMAN(1.23);K06490//sp|P05362|ICAM1_HUMAN(0.75);K03989//sp|P0C0L5|CO4B_HUMAN(1.15)	K07604//sp|P05783|K1C18_HUMAN(-0.61)
ko05222	Small cell lung cancer	Human Diseases	Cancer: specific types	https://www.kegg.jp/kegg-bin/show_pathway?map=hsa05222&amp;show_description=show	6	3	3	K05717//sp|P02751|FINC_HUMAN(0.66);K06487//sp|P06756|ITAV_HUMAN(0.72);K08738//sp|P99999|CYC_HUMAN(0.92)	K04451//sp|P04637|P53_HUMAN(-1.34);K06621//sp|P42771|CDN2A_HUMAN(-0.61);K02649//sp|Q92619|HMHA1_HUMAN(-0.59)
ko04530	Tight junction	Cellular Processes	Cellular community - eukaryotes	https://www.kegg.jp/kegg-bin/show_pathway?map=hsa04530&amp;show_description=show	6	3	3	K06110//sp|Q03169|TNAP2_HUMAN(0.98);K10352//sp|Q7Z406|MYH14_HUMAN(0.69);K06115//sp|Q8TDZ2|MICA1_HUMAN(0.93)	K06115//sp|P13797|PLST_HUMAN(-0.64);K03456//sp|Q6NUP7|PP4R4_HUMAN(-0.72);K06107//sp|Q9Y2J2|E41L3_HUMAN(-1.01)
ko03320	PPAR signaling pathway	Organismal Systems	Endocrine system	https://www.kegg.jp/kegg-bin/show_pathway?map=hsa03320&amp;show_description=show	5	3	2	K00507//sp|O00767|ACOD_HUMAN(1.25);K08757//sp|P02647|APOA1_HUMAN(1.21);K01596//sp|Q16822|PCKGM_HUMAN(0.73)	K08759//sp|P02656|APOC3_HUMAN(-0.99);K08752//sp|P29373|RABP2_HUMAN(-0.88)
ko05010	Alzheimer's disease	Human Diseases	Neurodegenerative disease	https://www.kegg.jp/kegg-bin/show_pathway?map=hsa05010&amp;show_description=show	5	4	1	K00416//sp|P07919|QCR6_HUMAN(0.80);K08738//sp|P99999|CYC_HUMAN(0.92);K04959//sp|Q14571|ITPR2_HUMAN(0.64);K03948//sp|Q9C002|NMES1_HUMAN(0.93)	K03948//sp|O00483|NDUA4_HUMAN(-1.09)
ko04670	Leukocyte transendothelial migration	Organismal Systems	Immune system	https://www.kegg.jp/kegg-bin/show_pathway?map=hsa04670&amp;show_description=show	5	3	2	K05760//sp|O43294|TGFI1_HUMAN(0.64);K06490//sp|P05362|ICAM1_HUMAN(0.75);K08009//sp|P13498|CY24A_HUMAN(0.63)	K05760//sp|Q13642|FHL1_HUMAN(-0.61);K02649//sp|Q92619|HMHA1_HUMAN(-0.59)
ko05322	Systemic lupus erythematosus	Human Diseases	Immune disease	https://www.kegg.jp/kegg-bin/show_pathway?map=hsa05322&amp;show_description=show	5	5	0	K01330//sp|P00738|HPT_HUMAN(1.67);K06856//sp|P01857|IGHG1_HUMAN(1.45);K06856//sp|P01871|IGHM_HUMAN(1.23);K03989//sp|P0C0L5|CO4B_HUMAN(1.15);K11252//sp|Q5SSJ5|HP1B3_HUMAN(0.65)	--
ko05012	Parkinson's disease	Human Diseases	Neurodegenerative disease	https://www.kegg.jp/kegg-bin/show_pathway?map=hsa05012&amp;show_description=show	5	3	2	K00416//sp|P07919|QCR6_HUMAN(0.80);K08738//sp|P99999|CYC_HUMAN(0.92);K03948//sp|Q9C002|NMES1_HUMAN(0.93)	K03948//sp|O00483|NDUA4_HUMAN(-1.09);K05611//sp|P09936|UCHL1_HUMAN(-0.83)
ko00330	Arginine and proline metabolism	Metabolism	Amino acid metabolism	https://www.kegg.jp/kegg-bin/show_pathway?map=map00330&amp;show_description=show	5	1	4	K00294//sp|P30038|AL4A1_HUMAN(0.60)	K00472//sp|O15460|P4HA2_HUMAN(-0.64);K00933//sp|P12277|KCRB_HUMAN(-0.69);K01948//sp|P31327|CPSM_HUMAN(-1.02);K00802//sp|P52788|SPSY_HUMAN(-0.71)
ko05416	Viral myocarditis	Human Diseases	Cardiovascular disease	https://www.kegg.jp/kegg-bin/show_pathway?map=hsa05416&amp;show_description=show	5	5	0	K06856//sp|P01857|IGHG1_HUMAN(1.45);K06856//sp|P01871|IGHM_HUMAN(1.23);K06490//sp|P05362|ICAM1_HUMAN(0.75);K08738//sp|P99999|CYC_HUMAN(0.92);K10352//sp|Q7Z406|MYH14_HUMAN(0.69)	--
ko05410	Hypertrophic cardiomyopathy (HCM)	Human Diseases	Cardiovascular disease	https://www.kegg.jp/kegg-bin/show_pathway?map=hsa05410&amp;show_description=show	5	5	0	K06493//sp|P05106|ITB3_HUMAN(1.18);K06487//sp|P06756|ITAV_HUMAN(0.72);K06589//sp|P18564|ITB6_HUMAN(0.60);K10375//sp|P67936|TPM4_HUMAN(0.61);K10352//sp|Q7Z406|MYH14_HUMAN(0.69)	--
ko04650	Natural killer cell mediated cytotoxicity	Organismal Systems	Immune system	https://www.kegg.jp/kegg-bin/show_pathway?map=hsa04650&amp;show_description=show	5	3	2	K06856//sp|P01857|IGHG1_HUMAN(1.45);K06856//sp|P01871|IGHM_HUMAN(1.23);K06490//sp|P05362|ICAM1_HUMAN(0.75)	K07985//sp|Q29983|MICA_HUMAN(-0.74);K02649//sp|Q92619|HMHA1_HUMAN(-0.59)
ko05100	Bacterial invasion of epithelial cells	Human Diseases	Infectious disease: bacterial	https://www.kegg.jp/kegg-bin/show_pathway?map=hsa05100&amp;show_description=show	4	2	2	K05760//sp|O43294|TGFI1_HUMAN(0.64);K05717//sp|P02751|FINC_HUMAN(0.66)	K05760//sp|Q13642|FHL1_HUMAN(-0.61);K02649//sp|Q92619|HMHA1_HUMAN(-0.59)
ko04062	Chemokine signaling pathway	Organismal Systems	Immune system	https://www.kegg.jp/kegg-bin/show_pathway?map=hsa04062&amp;show_description=show	4	2	2	K05760//sp|O43294|TGFI1_HUMAN(0.64);K05505//sp|P09341|GROA_HUMAN(0.62)	K05760//sp|Q13642|FHL1_HUMAN(-0.61);K02649//sp|Q92619|HMHA1_HUMAN(-0.59)
ko00480	Glutathione metabolism	Metabolism	Metabolism of other amino acids	https://www.kegg.jp/kegg-bin/show_pathway?map=map00480&amp;show_description=show	4	1	3	K01469//sp|O14841|OPLA_HUMAN(0.71)	K00799//sp|P09211|GSTP1_HUMAN(-0.63);K10807//sp|P23921|RIR1_HUMAN(-0.71);K00802//sp|P52788|SPSY_HUMAN(-0.71)
ko04310	Wnt signaling pathway	Environmental Information Processing	Signal transduction	https://www.kegg.jp/kegg-bin/show_pathway?map=hsa04310&amp;show_description=show	4	0	4	--	K04508//sp|O76071|CIAO1_HUMAN(-0.78);K04451//sp|P04637|P53_HUMAN(-1.34);K04502//sp|P15407|FOSL1_HUMAN(-0.81);K03456//sp|Q6NUP7|PP4R4_HUMAN(-0.72)
ko05340	Primary immunodeficiency	Human Diseases	Immune disease	https://www.kegg.jp/kegg-bin/show_pathway?map=hsa05340&amp;show_description=show	4	4	0	K06554//sp|P01834|IGKC_HUMAN(1.33);K06856//sp|P01857|IGHG1_HUMAN(1.45);K06856//sp|P01871|IGHM_HUMAN(1.23);K06554//sp|P0DOY3|IGLC3_HUMAN(1.45)	--
ko04666	Fc gamma R-mediated phagocytosis	Organismal Systems	Immune system	https://www.kegg.jp/kegg-bin/show_pathway?map=hsa04666&amp;show_description=show	4	3	1	K06856//sp|P01857|IGHG1_HUMAN(1.45);K06856//sp|P01871|IGHM_HUMAN(1.23);K05768//sp|P06396|GELS_HUMAN(0.75)	K02649//sp|Q92619|HMHA1_HUMAN(-0.59)
ko04260	Cardiac muscle contraction	Organismal Systems	Circulatory system	https://www.kegg.jp/kegg-bin/show_pathway?map=hsa04260&amp;show_description=show	3	3	0	K00416//sp|P07919|QCR6_HUMAN(0.80);K10375//sp|P67936|TPM4_HUMAN(0.61);K10352//sp|Q7Z406|MYH14_HUMAN(0.69)	--
ko05210	Colorectal cancer	Human Diseases	Cancer: specific types	https://www.kegg.jp/kegg-bin/show_pathway?map=hsa05210&amp;show_description=show	3	1	2	K08738//sp|P99999|CYC_HUMAN(0.92)	K04451//sp|P04637|P53_HUMAN(-1.34);K02649//sp|Q92619|HMHA1_HUMAN(-0.59)
ko04640	Hematopoietic cell lineage	Organismal Systems	Immune system	https://www.kegg.jp/kegg-bin/show_pathway?map=hsa04640&amp;show_description=show	3	3	0	K06856//sp|P01857|IGHG1_HUMAN(1.45);K06856//sp|P01871|IGHM_HUMAN(1.23);K06493//sp|P05106|ITB3_HUMAN(1.18)	--
ko04910	Insulin signaling pathway	Organismal Systems	Endocrine system	https://www.kegg.jp/kegg-bin/show_pathway?map=hsa04910&amp;show_description=show	3	1	2	K01596//sp|Q16822|PCKGM_HUMAN(0.73)	K00844//sp|P52789|HXK2_HUMAN(-0.76);K02649//sp|Q92619|HMHA1_HUMAN(-0.59)
ko04141	Protein processing in endoplasmic reticulum	Genetic Information Processing	Folding, sorting and degradation	https://www.kegg.jp/kegg-bin/show_pathway?map=ko04141&amp;show_description=show	3	0	3	--	K03283//sp|P0DMV9|HS71B_HUMAN(-0.78);K05638//sp|Q16236|NF2L2_HUMAN(-1.27);K10666//sp|Q99942|RNF5_HUMAN(-0.76)
ko04010	MAPK signaling pathway	Environmental Information Processing	Signal transduction	https://www.kegg.jp/kegg-bin/show_pathway?map=hsa04010&amp;show_description=show	3	0	3	--	K04451//sp|P04637|P53_HUMAN(-1.34);K03283//sp|P0DMV9|HS71B_HUMAN(-0.78);K04437//sp|Q14315|FLNC_HUMAN(-0.74)
ko05215	Prostate cancer	Human Diseases	Cancer: specific types	https://www.kegg.jp/kegg-bin/show_pathway?map=hsa05215&amp;show_description=show	3	0	3	--	K04451//sp|P04637|P53_HUMAN(-1.34);K00799//sp|P09211|GSTP1_HUMAN(-0.63);K02649//sp|Q92619|HMHA1_HUMAN(-0.59)
ko04370	VEGF signaling pathway	Environmental Information Processing	Signal transduction	https://www.kegg.jp/kegg-bin/show_pathway?map=hsa04370&amp;show_description=show	3	1	2	K05760//sp|O43294|TGFI1_HUMAN(0.64)	K05760//sp|Q13642|FHL1_HUMAN(-0.61);K02649//sp|Q92619|HMHA1_HUMAN(-0.59)
ko00190	Oxidative phosphorylation	Metabolism	Energy metabolism	https://www.kegg.jp/kegg-bin/show_pathway?map=map00190&amp;show_description=show	3	2	1	K00416//sp|P07919|QCR6_HUMAN(0.80);K03948//sp|Q9C002|NMES1_HUMAN(0.93)	K03948//sp|O00483|NDUA4_HUMAN(-1.09)
ko04070	Phosphatidylinositol signaling system	Environmental Information Processing	Signal transduction	https://www.kegg.jp/kegg-bin/show_pathway?map=hsa04070&amp;show_description=show	3	2	1	K04959//sp|Q14571|ITPR2_HUMAN(0.64);K00901//sp|Q9UPX8|SHAN2_HUMAN(0.66)	K02649//sp|Q92619|HMHA1_HUMAN(-0.59)
ko00230	Purine metabolism	Metabolism	Nucleotide metabolism	https://www.kegg.jp/kegg-bin/show_pathway?map=map00230&amp;show_description=show	3	0	3	--	K00088//sp|P20839|IMDH1_HUMAN(-0.86);K10807//sp|P23921|RIR1_HUMAN(-0.71);K02685//sp|P49643|PRI2_HUMAN(-0.69)
ko04662	B cell receptor signaling pathway	Organismal Systems	Immune system	https://www.kegg.jp/kegg-bin/show_pathway?map=hsa04662&amp;show_description=show	3	2	1	K06856//sp|P01857|IGHG1_HUMAN(1.45);K06856//sp|P01871|IGHM_HUMAN(1.23)	K02649//sp|Q92619|HMHA1_HUMAN(-0.59)
ko00020	Citrate cycle (TCA cycle)	Metabolism	Carbohydrate metabolism	https://www.kegg.jp/kegg-bin/show_pathway?map=map00020&amp;show_description=show	3	3	0	K00164//sp|Q02218|ODO1_HUMAN(0.60);K01596//sp|Q16822|PCKGM_HUMAN(0.73);K01900//sp|Q96I99|SUCB2_HUMAN(0.60)	--
ko00240	Pyrimidine metabolism	Metabolism	Nucleotide metabolism	https://www.kegg.jp/kegg-bin/show_pathway?map=map00240&amp;show_description=show	3	0	3	--	K10807//sp|P23921|RIR1_HUMAN(-0.71);K02685//sp|P49643|PRI2_HUMAN(-0.69);K00876//sp|Q9BZX2|UCK2_HUMAN(-0.67)
ko05160	Hepatitis C	Human Diseases	Infectious disease: viral	https://www.kegg.jp/kegg-bin/show_pathway?map=hsa05160&amp;show_description=show	3	0	3	--	K04451//sp|P04637|P53_HUMAN(-1.34);K03456//sp|Q6NUP7|PP4R4_HUMAN(-0.72);K02649//sp|Q92619|HMHA1_HUMAN(-0.59)
ko05219	Bladder cancer	Human Diseases	Cancer: specific types	https://www.kegg.jp/kegg-bin/show_pathway?map=hsa05219&amp;show_description=show	3	0	3	--	K04451//sp|P04637|P53_HUMAN(-1.34);K06621//sp|P42771|CDN2A_HUMAN(-0.61);K04659//sp|P49747|COMP_HUMAN(-0.81)
ko04664	Fc epsilon RI signaling pathway	Organismal Systems	Immune system	https://www.kegg.jp/kegg-bin/show_pathway?map=hsa04664&amp;show_description=show	3	2	1	K06856//sp|P01857|IGHG1_HUMAN(1.45);K06856//sp|P01871|IGHM_HUMAN(1.23)	K02649//sp|Q92619|HMHA1_HUMAN(-0.59)
ko05140	Leishmaniasis	Human Diseases	Infectious disease: parasitic	https://www.kegg.jp/kegg-bin/show_pathway?map=hsa05140&amp;show_description=show	3	3	0	K06856//sp|P01857|IGHG1_HUMAN(1.45);K06856//sp|P01871|IGHM_HUMAN(1.23);K08009//sp|P13498|CY24A_HUMAN(0.63)	--
ko04210	Apoptosis	Cellular Processes	Cell growth and death	https://www.kegg.jp/kegg-bin/show_pathway?map=hsa04210&amp;show_description=show	3	1	2	K08738//sp|P99999|CYC_HUMAN(0.92)	K04451//sp|P04637|P53_HUMAN(-1.34);K02649//sp|Q92619|HMHA1_HUMAN(-0.59)
ko05214	Glioma	Human Diseases	Cancer: specific types	https://www.kegg.jp/kegg-bin/show_pathway?map=hsa05214&amp;show_description=show	3	0	3	--	K04451//sp|P04637|P53_HUMAN(-1.34);K06621//sp|P42771|CDN2A_HUMAN(-0.61);K02649//sp|Q92619|HMHA1_HUMAN(-0.59)
ko04514	Cell adhesion molecules (CAMs)	Environmental Information Processing	Signaling molecules and interaction	https://www.kegg.jp/kegg-bin/show_pathway?map=hsa04514&amp;show_description=show	3	2	1	K06490//sp|P05362|ICAM1_HUMAN(0.75);K06487//sp|P06756|ITAV_HUMAN(0.72)	K06491//sp|P13591|NCAM1_HUMAN(-0.73)
ko05145	Toxoplasmosis	Human Diseases	Infectious disease: parasitic	https://www.kegg.jp/kegg-bin/show_pathway?map=hsa05145&amp;show_description=show	3	1	2	K08738//sp|P99999|CYC_HUMAN(0.92)	K03283//sp|P0DMV9|HS71B_HUMAN(-0.78);K02649//sp|Q92619|HMHA1_HUMAN(-0.59)
ko04350	TGF-beta signaling pathway	Environmental Information Processing	Signal transduction	https://www.kegg.jp/kegg-bin/show_pathway?map=hsa04350&amp;show_description=show	3	0	3	--	K06621//sp|P42771|CDN2A_HUMAN(-0.61);K04659//sp|P49747|COMP_HUMAN(-0.81);K03456//sp|Q6NUP7|PP4R4_HUMAN(-0.72)
ko05218	Melanoma	Human Diseases	Cancer: specific types	https://www.kegg.jp/kegg-bin/show_pathway?map=hsa05218&amp;show_description=show	3	0	3	--	K04451//sp|P04637|P53_HUMAN(-1.34);K06621//sp|P42771|CDN2A_HUMAN(-0.61);K02649//sp|Q92619|HMHA1_HUMAN(-0.59)
ko05220	Chronic myeloid leukemia	Human Diseases	Cancer: specific types	https://www.kegg.jp/kegg-bin/show_pathway?map=hsa05220&amp;show_description=show	3	0	3	--	K04451//sp|P04637|P53_HUMAN(-1.34);K06621//sp|P42771|CDN2A_HUMAN(-0.61);K02649//sp|Q92619|HMHA1_HUMAN(-0.59)
ko04110	Cell cycle	Cellular Processes	Cell growth and death	https://www.kegg.jp/kegg-bin/show_pathway?map=hsa04110&amp;show_description=show	3	1	2	K06622//sp|P42773|CDN2C_HUMAN(0.66)	K04451//sp|P04637|P53_HUMAN(-1.34);K06621//sp|P42771|CDN2A_HUMAN(-0.61)
ko05223	Non-small cell lung cancer	Human Diseases	Cancer: specific types	https://www.kegg.jp/kegg-bin/show_pathway?map=hsa05223&amp;show_description=show	3	0	3	--	K04451//sp|P04637|P53_HUMAN(-1.34);K06621//sp|P42771|CDN2A_HUMAN(-0.61);K02649//sp|Q92619|HMHA1_HUMAN(-0.59)
ko05212	Pancreatic cancer	Human Diseases	Cancer: specific types	https://www.kegg.jp/kegg-bin/show_pathway?map=hsa05212&amp;show_description=show	3	0	3	--	K04451//sp|P04637|P53_HUMAN(-1.34);K06621//sp|P42771|CDN2A_HUMAN(-0.61);K02649//sp|Q92619|HMHA1_HUMAN(-0.59)
ko05412	Arrhythmogenic right ventricular cardiomyopathy (ARVC)	Human Diseases	Cardiovascular disease	https://www.kegg.jp/kegg-bin/show_pathway?map=hsa05412&amp;show_description=show	3	3	0	K06493//sp|P05106|ITB3_HUMAN(1.18);K06487//sp|P06756|ITAV_HUMAN(0.72);K06589//sp|P18564|ITB6_HUMAN(0.60)	--
ko04020	Calcium signaling pathway	Environmental Information Processing	Signal transduction	https://www.kegg.jp/kegg-bin/show_pathway?map=hsa04020&amp;show_description=show	3	3	0	K06856//sp|P01857|IGHG1_HUMAN(1.45);K06856//sp|P01871|IGHM_HUMAN(1.23);K04959//sp|Q14571|ITPR2_HUMAN(0.64)	--
ko04270	Vascular smooth muscle contraction	Organismal Systems	Circulatory system	https://www.kegg.jp/kegg-bin/show_pathway?map=hsa04270&amp;show_description=show	2	2	0	K04959//sp|Q14571|ITPR2_HUMAN(0.64);K10352//sp|Q7Z406|MYH14_HUMAN(0.69)	--
ko00380	Tryptophan metabolism	Metabolism	Amino acid metabolism	https://www.kegg.jp/kegg-bin/show_pathway?map=map00380&amp;show_description=show	2	2	0	K00164//sp|Q02218|ODO1_HUMAN(0.60);K01556//sp|Q16719|KYNU_HUMAN(1.41)	--
ko04973	Carbohydrate digestion and absorption	Organismal Systems	Digestive system	https://www.kegg.jp/kegg-bin/show_pathway?map=hsa04973&amp;show_description=show	2	0	2	--	K00844//sp|P52789|HXK2_HUMAN(-0.76);K02649//sp|Q92619|HMHA1_HUMAN(-0.59)
ko00620	Pyruvate metabolism	Metabolism	Carbohydrate metabolism	https://www.kegg.jp/kegg-bin/show_pathway?map=map00620&amp;show_description=show	2	2	0	K01596//sp|Q16822|PCKGM_HUMAN(0.73);K01069//sp|Q53H82|LACB2_HUMAN(0.64)	--
ko05142	Chagas disease	Human Diseases	Infectious disease: parasitic	https://www.kegg.jp/kegg-bin/show_pathway?map=hsa05142&amp;show_description=show	2	0	2	--	K03456//sp|Q6NUP7|PP4R4_HUMAN(-0.72);K02649//sp|Q92619|HMHA1_HUMAN(-0.59)
ko04730	Long-term depression	Organismal Systems	Nervous system	https://www.kegg.jp/kegg-bin/show_pathway?map=hsa04730&amp;show_description=show	2	1	1	K04959//sp|Q14571|ITPR2_HUMAN(0.64)	K03456//sp|Q6NUP7|PP4R4_HUMAN(-0.72)
ko00983	Drug metabolism - other enzymes	Metabolism	Xenobiotics biodegradation and metabolism	https://www.kegg.jp/kegg-bin/show_pathway?map=map00983&amp;show_description=show	2	0	2	--	K00088//sp|P20839|IMDH1_HUMAN(-0.86);K00876//sp|Q9BZX2|UCK2_HUMAN(-0.67)
ko00520	Amino sugar and nucleotide sugar metabolism	Metabolism	Carbohydrate metabolism	https://www.kegg.jp/kegg-bin/show_pathway?map=map00520&amp;show_description=show	2	0	2	--	K00844//sp|P52789|HXK2_HUMAN(-0.76);K00972//sp|Q16222|UAP1_HUMAN(-0.70)
ko04621	NOD-like receptor signaling pathway	Organismal Systems	Immune system	https://www.kegg.jp/kegg-bin/show_pathway?map=hsa04621&amp;show_description=show	2	1	1	K05505//sp|P09341|GROA_HUMAN(0.62)	K12800//sp|Q86W25|NAL13_HUMAN(-1.27)
ko00250	Alanine, aspartate and glutamate metabolism	Metabolism	Amino acid metabolism	https://www.kegg.jp/kegg-bin/show_pathway?map=map00250&amp;show_description=show	2	1	1	K00294//sp|P30038|AL4A1_HUMAN(0.60)	K01948//sp|P31327|CPSM_HUMAN(-1.02)
ko04146	Peroxisome	Cellular Processes	Transport and catabolism	https://www.kegg.jp/kegg-bin/show_pathway?map=hsa04146&amp;show_description=show	2	2	0	K00477//sp|O14832|PAHX_HUMAN(0.60);K04564//sp|P04179|SODM_HUMAN(1.21)	--
ko05320	Autoimmune thyroid disease	Human Diseases	Immune disease	https://www.kegg.jp/kegg-bin/show_pathway?map=hsa05320&amp;show_description=show	2	2	0	K06856//sp|P01857|IGHG1_HUMAN(1.45);K06856//sp|P01871|IGHM_HUMAN(1.23)	--
ko04150	mTOR signaling pathway	Environmental Information Processing	Signal transduction	https://www.kegg.jp/kegg-bin/show_pathway?map=hsa04150&amp;show_description=show	2	0	2	--	K02649//sp|Q92619|HMHA1_HUMAN(-0.59);K08267//sp|Q9NRY6|PLS3_HUMAN(-0.74)
ko05014	Amyotrophic lateral sclerosis (ALS)	Human Diseases	Neurodegenerative disease	https://www.kegg.jp/kegg-bin/show_pathway?map=hsa05014&amp;show_description=show	2	1	1	K08738//sp|P99999|CYC_HUMAN(0.92)	K04451//sp|P04637|P53_HUMAN(-1.34)
ko05310	Asthma	Human Diseases	Immune disease	https://www.kegg.jp/kegg-bin/show_pathway?map=hsa05310&amp;show_description=show	2	2	0	K06856//sp|P01857|IGHG1_HUMAN(1.45);K06856//sp|P01871|IGHM_HUMAN(1.23)	--
ko04974	Protein digestion and absorption	Organismal Systems	Digestive system	https://www.kegg.jp/kegg-bin/show_pathway?map=hsa04974&amp;show_description=show	2	0	2	--	K06236//sp|P02452|CO1A1_HUMAN(-1.14);K14207//sp|Q96QD8|S38A2_HUMAN(-0.66)
ko00010	Glycolysis / Gluconeogenesis	Metabolism	Carbohydrate metabolism	https://www.kegg.jp/kegg-bin/show_pathway?map=map00010&amp;show_description=show	2	1	1	K01596//sp|Q16822|PCKGM_HUMAN(0.73)	K00844//sp|P52789|HXK2_HUMAN(-0.76)
ko03022	Basal transcription factors	Genetic Information Processing	Transcription	https://www.kegg.jp/kegg-bin/show_pathway?map=ko03022&amp;show_description=show	2	0	2	--	K03130//sp|Q13685|AAMP_HUMAN(-0.64);K03133//sp|Q9Y3D8|KAD6_HUMAN(-0.80)
ko03013	RNA transport	Genetic Information Processing	Translation	https://www.kegg.jp/kegg-bin/show_pathway?map=ko03013&amp;show_description=show	2	0	2	--	K03236//sp|P47813|IF1AX_HUMAN(-0.79);K07562//sp|Q96D46|NMD3_HUMAN(-0.59)
ko04972	Pancreatic secretion	Organismal Systems	Digestive system	https://www.kegg.jp/kegg-bin/show_pathway?map=hsa04972&amp;show_description=show	2	1	1	K04959//sp|Q14571|ITPR2_HUMAN(0.64)	K01672//sp|P00918|CAH2_HUMAN(-0.79)
ko05144	Malaria	Human Diseases	Infectious disease: parasitic	https://www.kegg.jp/kegg-bin/show_pathway?map=hsa05144&amp;show_description=show	2	1	1	K06490//sp|P05362|ICAM1_HUMAN(0.75)	K04659//sp|P49747|COMP_HUMAN(-0.81)
ko04970	Salivary secretion	Organismal Systems	Digestive system	https://www.kegg.jp/kegg-bin/show_pathway?map=hsa04970&amp;show_description=show	2	1	1	K04959//sp|Q14571|ITPR2_HUMAN(0.64)	K13912//sp|Q08380|LG3BP_HUMAN(-0.77)
ko00910	Nitrogen metabolism	Metabolism	Energy metabolism	https://www.kegg.jp/kegg-bin/show_pathway?map=map00910&amp;show_description=show	2	0	2	--	K01672//sp|P00918|CAH2_HUMAN(-0.79);K01948//sp|P31327|CPSM_HUMAN(-1.02)
ko04672	Intestinal immune network for IgA production	Organismal Systems	Immune system	https://www.kegg.jp/kegg-bin/show_pathway?map=hsa04672&amp;show_description=show	2	2	0	K06856//sp|P01857|IGHG1_HUMAN(1.45);K06856//sp|P01871|IGHM_HUMAN(1.23)	--
ko04722	Neurotrophin signaling pathway	Organismal Systems	Nervous system	https://www.kegg.jp/kegg-bin/show_pathway?map=hsa04722&amp;show_description=show	2	0	2	--	K04451//sp|P04637|P53_HUMAN(-1.34);K02649//sp|Q92619|HMHA1_HUMAN(-0.59)
ko04930	Type II diabetes mellitus	Human Diseases	Endocrine and metabolic disease	https://www.kegg.jp/kegg-bin/show_pathway?map=hsa04930&amp;show_description=show	2	0	2	--	K00844//sp|P52789|HXK2_HUMAN(-0.76);K02649//sp|Q92619|HMHA1_HUMAN(-0.59)
ko04964	Proximal tubule bicarbonate reclamation	Organismal Systems	Excretory system	https://www.kegg.jp/kegg-bin/show_pathway?map=hsa04964&amp;show_description=show	2	1	1	K01596//sp|Q16822|PCKGM_HUMAN(0.73)	K01672//sp|P00918|CAH2_HUMAN(-0.79)
ko04114	Oocyte meiosis	Cellular Processes	Cell growth and death	https://www.kegg.jp/kegg-bin/show_pathway?map=xla04114&amp;show_description=show	2	1	1	K04959//sp|Q14571|ITPR2_HUMAN(0.64)	K03456//sp|Q6NUP7|PP4R4_HUMAN(-0.72)
ko04971	Gastric acid secretion	Organismal Systems	Digestive system	https://www.kegg.jp/kegg-bin/show_pathway?map=hsa04971&amp;show_description=show	2	1	1	K04959//sp|Q14571|ITPR2_HUMAN(0.64)	K01672//sp|P00918|CAH2_HUMAN(-0.79)
ko05213	Endometrial cancer	Human Diseases	Cancer: specific types	https://www.kegg.jp/kegg-bin/show_pathway?map=hsa05213&amp;show_description=show	2	0	2	--	K04451//sp|P04637|P53_HUMAN(-1.34);K02649//sp|Q92619|HMHA1_HUMAN(-0.59)
ko05330	Allograft rejection	Human Diseases	Immune disease	https://www.kegg.jp/kegg-bin/show_pathway?map=hsa05330&amp;show_description=show	2	2	0	K06856//sp|P01857|IGHG1_HUMAN(1.45);K06856//sp|P01871|IGHM_HUMAN(1.23)	--
ko05020	Prion diseases	Human Diseases	Neurodegenerative disease	https://www.kegg.jp/kegg-bin/show_pathway?map=hsa05020&amp;show_description=show	2	0	2	--	K03283//sp|P0DMV9|HS71B_HUMAN(-0.78);K06491//sp|P13591|NCAM1_HUMAN(-0.73)
ko00860	Porphyrin and chlorophyll metabolism	Metabolism	Metabolism of cofactors and vitamins	https://www.kegg.jp/kegg-bin/show_pathway?map=map00860&amp;show_description=show	1	1	0	K00522//sp|P02794|FRIH_HUMAN(1.46)	--
ko00640	Propanoate metabolism	Metabolism	Carbohydrate metabolism	https://www.kegg.jp/kegg-bin/show_pathway?map=map00640&amp;show_description=show	1	1	0	K01900//sp|Q96I99|SUCB2_HUMAN(0.60)	--
ko00052	Galactose metabolism	Metabolism	Carbohydrate metabolism	https://www.kegg.jp/kegg-bin/show_pathway?map=map00052&amp;show_description=show	1	0	1	--	K00844//sp|P52789|HXK2_HUMAN(-0.76)
ko04540	Gap junction	Cellular Processes	Cellular community - eukaryotes	https://www.kegg.jp/kegg-bin/show_pathway?map=hsa04540&amp;show_description=show	1	1	0	K04959//sp|Q14571|ITPR2_HUMAN(0.64)	--
ko00562	Inositol phosphate metabolism	Metabolism	Carbohydrate metabolism	https://www.kegg.jp/kegg-bin/show_pathway?map=map00562&amp;show_description=show	1	1	0	K01858//sp|Q9NPH2|INO1_HUMAN(0.72)	--
ko04960	Aldosterone-regulated sodium reabsorption	Organismal Systems	Excretory system	https://www.kegg.jp/kegg-bin/show_pathway?map=hsa04960&amp;show_description=show	1	0	1	--	K02649//sp|Q92619|HMHA1_HUMAN(-0.59)
ko04620	Toll-like receptor signaling pathway	Organismal Systems	Immune system	https://www.kegg.jp/kegg-bin/show_pathway?map=hsa04620&amp;show_description=show	1	0	1	--	K02649//sp|Q92619|HMHA1_HUMAN(-0.59)
ko00072	Synthesis and degradation of ketone bodies	Metabolism	Lipid metabolism	https://www.kegg.jp/kegg-bin/show_pathway?map=map00072&amp;show_description=show	1	1	0	K00019//sp|Q02338|BDH_HUMAN(1.08)	--
ko00310	Lysine degradation	Metabolism	Amino acid metabolism	https://www.kegg.jp/kegg-bin/show_pathway?map=map00310&amp;show_description=show	1	1	0	K00164//sp|Q02218|ODO1_HUMAN(0.60)	--
ko00350	Tyrosine metabolism	Metabolism	Amino acid metabolism	https://www.kegg.jp/kegg-bin/show_pathway?map=map00350&amp;show_description=show	1	0	1	--	K00799//sp|P09211|GSTP1_HUMAN(-0.63)
ko00410	beta-Alanine metabolism	Metabolism	Metabolism of other amino acids	https://www.kegg.jp/kegg-bin/show_pathway?map=map00410&amp;show_description=show	1	0	1	--	K00802//sp|P52788|SPSY_HUMAN(-0.71)
ko05120	Epithelial cell signaling in Helicobacter pylori infection	Human Diseases	Infectious disease: bacterial	https://www.kegg.jp/kegg-bin/show_pathway?map=hsa05120&amp;show_description=show	1	1	0	K05505//sp|P09341|GROA_HUMAN(0.62)	--
ko00980	Metabolism of xenobiotics by cytochrome P450	Metabolism	Xenobiotics biodegradation and metabolism	https://www.kegg.jp/kegg-bin/show_pathway?map=map00980&amp;show_description=show	1	0	1	--	K00799//sp|P09211|GSTP1_HUMAN(-0.63)
ko03040	Spliceosome	Genetic Information Processing	Transcription	https://www.kegg.jp/kegg-bin/show_pathway?map=ko03040&amp;show_description=show	1	0	1	--	K03283//sp|P0DMV9|HS71B_HUMAN(-0.78)
ko04966	Collecting duct acid secretion	Organismal Systems	Excretory system	https://www.kegg.jp/kegg-bin/show_pathway?map=hsa04966&amp;show_description=show	1	0	1	--	K01672//sp|P00918|CAH2_HUMAN(-0.79)
ko04012	ErbB signaling pathway	Environmental Information Processing	Signal transduction	https://www.kegg.jp/kegg-bin/show_pathway?map=hsa04012&amp;show_description=show	1	0	1	--	K02649//sp|Q92619|HMHA1_HUMAN(-0.59)
ko04060	Cytokine-cytokine receptor interaction	Environmental Information Processing	Signaling molecules and interaction	https://www.kegg.jp/kegg-bin/show_pathway?map=hsa04060&amp;show_description=show	1	1	0	K05505//sp|P09341|GROA_HUMAN(0.62)	--
ko03030	DNA replication	Genetic Information Processing	Replication and repair	https://www.kegg.jp/kegg-bin/show_pathway?map=ko03030&amp;show_description=show	1	0	1	--	K02685//sp|P49643|PRI2_HUMAN(-0.69)
ko05221	Acute myeloid leukemia	Human Diseases	Cancer: specific types	https://www.kegg.jp/kegg-bin/show_pathway?map=hsa05221&amp;show_description=show	1	0	1	--	K02649//sp|Q92619|HMHA1_HUMAN(-0.59)
ko05217	Basal cell carcinoma	Human Diseases	Cancer: specific types	https://www.kegg.jp/kegg-bin/show_pathway?map=hsa05217&amp;show_description=show	1	0	1	--	K04451//sp|P04637|P53_HUMAN(-1.34)
ko00270	Cysteine and methionine metabolism	Metabolism	Amino acid metabolism	https://www.kegg.jp/kegg-bin/show_pathway?map=map00270&amp;show_description=show	1	0	1	--	K00802//sp|P52788|SPSY_HUMAN(-0.71)
ko00770	Pantothenate and CoA biosynthesis	Metabolism	Metabolism of cofactors and vitamins	https://www.kegg.jp/kegg-bin/show_pathway?map=map00770&amp;show_description=show	1	0	1	--	K08069//sp|O95497|VNN1_HUMAN(-0.94)
ko00760	Nicotinate and nicotinamide metabolism	Metabolism	Metabolism of cofactors and vitamins	https://www.kegg.jp/kegg-bin/show_pathway?map=map00760&amp;show_description=show	1	1	0	K00541//sp|P40261|NNMT_HUMAN(0.76)	--
ko00650	Butanoate metabolism	Metabolism	Carbohydrate metabolism	https://www.kegg.jp/kegg-bin/show_pathway?map=map00650&amp;show_description=show	1	1	0	K00019//sp|Q02338|BDH_HUMAN(1.08)	--
ko04912	GnRH signaling pathway	Organismal Systems	Endocrine system	https://www.kegg.jp/kegg-bin/show_pathway?map=hsa04912&amp;show_description=show	1	1	0	K04959//sp|Q14571|ITPR2_HUMAN(0.64)	--
ko04720	Long-term potentiation	Organismal Systems	Nervous system	https://www.kegg.jp/kegg-bin/show_pathway?map=hsa04720&amp;show_description=show	1	1	0	K04959//sp|Q14571|ITPR2_HUMAN(0.64)	--
ko04612	Antigen processing and presentation	Organismal Systems	Immune system	https://www.kegg.jp/kegg-bin/show_pathway?map=hsa04612&amp;show_description=show	1	0	1	--	K03283//sp|P0DMV9|HS71B_HUMAN(-0.78)
ko00561	Glycerolipid metabolism	Metabolism	Lipid metabolism	https://www.kegg.jp/kegg-bin/show_pathway?map=map00561&amp;show_description=show	1	1	0	K00901//sp|Q9UPX8|SHAN2_HUMAN(0.66)	--
ko03050	Proteasome	Genetic Information Processing	Folding, sorting and degradation	https://www.kegg.jp/kegg-bin/show_pathway?map=ko03050&amp;show_description=show	1	1	0	K02741//sp|P28065|PSB9_HUMAN(0.70)	--
ko00500	Starch and sucrose metabolism	Metabolism	Carbohydrate metabolism	https://www.kegg.jp/kegg-bin/show_pathway?map=map00500&amp;show_description=show	1	0	1	--	K00844//sp|P52789|HXK2_HUMAN(-0.76)
ko05130	Pathogenic Escherichia coli infection	Human Diseases	Infectious disease: bacterial	https://www.kegg.jp/kegg-bin/show_pathway?map=hsa05130&amp;show_description=show	1	0	1	--	K07604//sp|P05783|K1C18_HUMAN(-0.61)
ko00590	Arachidonic acid metabolism	Metabolism	Lipid metabolism	https://www.kegg.jp/kegg-bin/show_pathway?map=map00590&amp;show_description=show	1	1	0	K05309//sp|O14684|PTGES_HUMAN(0.80)	--
ko04914	Progesterone-mediated oocyte maturation	Organismal Systems	Endocrine system	https://www.kegg.jp/kegg-bin/show_pathway?map=xla04914&amp;show_description=show	1	0	1	--	K02649//sp|Q92619|HMHA1_HUMAN(-0.59)
ko05216	Thyroid cancer	Human Diseases	Cancer: specific types	https://www.kegg.jp/kegg-bin/show_pathway?map=hsa05216&amp;show_description=show	1	0	1	--	K04451//sp|P04637|P53_HUMAN(-1.34)
ko04660	T cell receptor signaling pathway	Organismal Systems	Immune system	https://www.kegg.jp/kegg-bin/show_pathway?map=hsa04660&amp;show_description=show	1	0	1	--	K02649//sp|Q92619|HMHA1_HUMAN(-0.59)
ko00565	Ether lipid metabolism	Metabolism	Lipid metabolism	https://www.kegg.jp/kegg-bin/show_pathway?map=map00565&amp;show_description=show	1	0	1	--	K03130//sp|Q13685|AAMP_HUMAN(-0.64)
ko04630	Jak-STAT signaling pathway	Environmental Information Processing	Signal transduction	https://www.kegg.jp/kegg-bin/show_pathway?map=hsa04630&amp;show_description=show	1	0	1	--	K02649//sp|Q92619|HMHA1_HUMAN(-0.59)
ko04144	Endocytosis	Cellular Processes	Transport and catabolism	https://www.kegg.jp/kegg-bin/show_pathway?map=hsa04144&amp;show_description=show	1	0	1	--	K03283//sp|P0DMV9|HS71B_HUMAN(-0.78)
ko00670	One carbon pool by folate	Metabolism	Metabolism of cofactors and vitamins	https://www.kegg.jp/kegg-bin/show_pathway?map=map00670&amp;show_description=show	1	1	0	K00289//sp|Q3SY69|AL1L2_HUMAN(0.77)	--
ko01040	Biosynthesis of unsaturated fatty acids	Metabolism	Lipid metabolism	https://www.kegg.jp/kegg-bin/show_pathway?map=map01040&amp;show_description=show	1	1	0	K00507//sp|O00767|ACOD_HUMAN(1.25)	--
ko00062	Fatty acid elongation in mitochondria	Metabolism	Lipid metabolism	https://www.kegg.jp/kegg-bin/show_pathway?map=map00062&amp;show_description=show	1	1	0	K07512//sp|Q9BV79|MECR_HUMAN(0.60)	--
ko00564	Glycerophospholipid metabolism	Metabolism	Lipid metabolism	https://www.kegg.jp/kegg-bin/show_pathway?map=map00564&amp;show_description=show	1	1	0	K00901//sp|Q9UPX8|SHAN2_HUMAN(0.66)	--
ko00740	Riboflavin metabolism	Metabolism	Metabolism of cofactors and vitamins	https://www.kegg.jp/kegg-bin/show_pathway?map=map00740&amp;show_description=show	1	0	1	--	K01104//sp|Q99504|EYA3_HUMAN(-0.72)
ko04920	Adipocytokine signaling pathway	Organismal Systems	Endocrine system	https://www.kegg.jp/kegg-bin/show_pathway?map=hsa04920&amp;show_description=show	1	1	0	K01596//sp|Q16822|PCKGM_HUMAN(0.73)	--
ko00524	Butirosin and neomycin biosynthesis	Metabolism	Biosynthesis of other secondary metabolites	https://www.kegg.jp/kegg-bin/show_pathway?map=map00524&amp;show_description=show	1	0	1	--	K00844//sp|P52789|HXK2_HUMAN(-0.76)
ko00982	Drug metabolism - cytochrome P450	Metabolism	Xenobiotics biodegradation and metabolism	https://www.kegg.jp/kegg-bin/show_pathway?map=map00982&amp;show_description=show	1	0	1	--	K00799//sp|P09211|GSTP1_HUMAN(-0.63)
ko00051	Fructose and mannose metabolism	Metabolism	Carbohydrate metabolism	https://www.kegg.jp/kegg-bin/show_pathway?map=map00051&amp;show_description=show	1	0	1	--	K00844//sp|P52789|HXK2_HUMAN(-0.76)
ko04520	Adherens junction	Cellular Processes	Cellular community - eukaryotes	https://www.kegg.jp/kegg-bin/show_pathway?map=hsa04520&amp;show_description=show	1	0	1	--	K01104//sp|Q99504|EYA3_HUMAN(-0.72)
ko00600	Sphingolipid metabolism	Metabolism	Lipid metabolism	https://www.kegg.jp/kegg-bin/show_pathway?map=map00600&amp;show_description=show	1	0	1	--	K12353//sp|Q9NXE4|NSMA3_HUMAN(-0.59)
ko05211	Renal cell carcinoma	Human Diseases	Cancer: specific types	https://www.kegg.jp/kegg-bin/show_pathway?map=hsa05211&amp;show_description=show	1	0	1	--	K02649//sp|Q92619|HMHA1_HUMAN(-0.59)

## Sheet: 表头说明
Header	Implication
Pathway ID	KEGG数据库中信号通路的参考(Reference)数据库
Pathway Name	KEGG数据库中信号通路的名称
Category	通路所属的一级分类
Class	通路所属的二级分类
Hyperlink	通路在KEGG官网的链接，单击可直接跳转到官网对应通路上
Protein Number	注释到该条目的蛋白数目
Up Number	注释到的差异蛋白中上调蛋白的数目
Down Number	注释到的差异蛋白中下调蛋白的数目
Up Proteins	注释到的差异蛋白中上调的蛋白(及以2为底对数化差异倍数)和对应的以"//"分割的K号,K号为KEGG数据库中具有直系同源关系的一类蛋白的编号
Down Proteins	注释到的差异蛋白中下调的蛋白(及以2为底对数化差异倍数)和对应的以"//"分割的K号,K号为KEGG数据库中具有直系同源关系的一类蛋白的编号
