# Supplementary material for: Integration of Metabolomics and Proteomics in Exploring the Endothelial Dysfunction Mechanism Induced by Serum Exosomes From Diabetic Retinopathy and Diabetic Nephropathy Patients
Source: Front Endocrinol (Lausanne). 2022 Mar 25;13:830466. doi: 10.3389/fendo.2022.830466 (PMC8991685; doi:10.3389/fendo.2022.830466)
Supplement: Supplementary file 1 [file DataSheet_1.zip › Supplementary Material S5-DRDN-CON_cog2protein_Report.xlsx]

## Sheet: sheet1
Code	Functional Categories	Protein Number	Up Number	Down Number	Up Proteins	Down Proteins
B	Chromatin structure and dynamics	1	0	1	--	COG5076//sp|Q9NPI1|BRD7_HUMAN(-0.70)
C	Energy production and conversion	8	8	0	COG1012//sp|P30038|AL4A1_HUMAN(0.60);COG4230//sp|P30038|AL4A1_HUMAN(0.60);COG3474//sp|P99999|CYC_HUMAN(0.92);COG0567//sp|Q02218|ODO1_HUMAN(0.60);COG1274//sp|Q16822|PCKGM_HUMAN(0.73);COG1012//sp|Q3SY69|AL1L2_HUMAN(0.77);COG0045//sp|Q96I99|SUCB2_HUMAN(0.60);COG0604//sp|Q9BV79|MECR_HUMAN(0.60)	--
D	Cell cycle control, cell division, chromosome partitioning	3	1	2	COG5244//sp|Q9UDT6|CLIP2_HUMAN(0.61)	COG0489//sp|P53384|NUBP1_HUMAN(-0.67);COG0489//sp|Q9Y5Y2|NUBP2_HUMAN(-0.70)
E	Amino acid transport and metabolism	9	4	5	COG0145//sp|O14841|OPLA_HUMAN(0.71);COG0146//sp|O14841|OPLA_HUMAN(0.71);COG3844//sp|Q16719|KYNU_HUMAN(1.41);COG0520//sp|Q16719|KYNU_HUMAN(1.41)	COG0477//sp|P11169|GTR3_HUMAN(-0.79);COG3869//sp|P12277|KCRB_HUMAN(-0.69);COG0458//sp|P31327|CPSM_HUMAN(-1.02);COG0421//sp|P52788|SPSY_HUMAN(-0.71);COG0814//sp|Q96QD8|S38A2_HUMAN(-0.66)
F	Nucleotide transport and metabolism	5	0	5	--	COG0516//sp|P20839|IMDH1_HUMAN(-0.86);COG0209//sp|P23921|RIR1_HUMAN(-0.71);COG0458//sp|P31327|CPSM_HUMAN(-1.02);COG0572//sp|Q9BZX2|UCK2_HUMAN(-0.67);COG1936//sp|Q9Y3D8|KAD6_HUMAN(-0.80)
G	Carbohydrate transport and metabolism	3	0	3	--	COG0477//sp|P11169|GTR3_HUMAN(-0.79);COG5026//sp|P52789|HXK2_HUMAN(-0.76);COG4284//sp|Q16222|UAP1_HUMAN(-0.70)
H	Coenzyme transport and metabolism	1	0	1	--	COG2091//sp|Q9NRN7|ADPPT_HUMAN(-0.59)
I	Lipid transport and metabolism	3	3	0	COG1398//sp|O00767|ACOD_HUMAN(1.25);COG1028//sp|Q02338|BDH_HUMAN(1.08);COG1260//sp|Q9NPH2|INO1_HUMAN(0.72)	--
J	Translation, ribosomal structure and biogenesis	2	0	2	--	COG0361//sp|P47813|IF1AX_HUMAN(-0.79);COG1499//sp|Q96D46|NMD3_HUMAN(-0.59)
K	Transcription	4	1	3	COG0515//sp|Q12866|MERTK_HUMAN(0.67)	COG5118//sp|A6H8Y1|BDP1_HUMAN(-0.99);COG5190//sp|Q9GZU7|CTDS1_HUMAN(-0.59);COG5076//sp|Q9NPI1|BRD7_HUMAN(-0.70)
L	Replication, recombination and repair	2	1	1	COG0515//sp|Q12866|MERTK_HUMAN(0.67)	COG2219//sp|P49643|PRI2_HUMAN(-0.69)
O	Posttranslational modification, protein turnover, chaperones	11	2	9	COG0638//sp|P28065|PSB9_HUMAN(0.70);COG0545//sp|Q9NYL4|FKB11_HUMAN(0.60)	COG0443//sp|P0DMV9|HS71B_HUMAN(-0.78);COG5044//sp|P24386|RAE1_HUMAN(-0.99);COG0450//sp|P32119|PRDX2_HUMAN(-0.61);COG0695//sp|P35754|GLRX1_HUMAN(-0.77);COG0450//sp|Q13162|PRDX4_HUMAN(-0.65);COG5574//sp|Q99942|RNF5_HUMAN(-0.76);COG5078//sp|Q9NPD8|UBE2T_HUMAN(-0.86);COG0760//sp|Q9Y237|PIN4_HUMAN(-0.59);COG0625//sp|P09211|GSTP1_HUMAN(-0.63)
P	Inorganic ion transport and metabolism	4	2	2	COG1528//sp|P02794|FRIH_HUMAN(1.46);COG0605//sp|P04179|SODM_HUMAN(1.21)	COG0477//sp|P11169|GTR3_HUMAN(-0.79);COG3338//sp|P00918|CAH2_HUMAN(-0.79)
Q	Secondary metabolites biosynthesis, transport and catabolism	5	5	0	COG5285//sp|O14832|PAHX_HUMAN(0.60);COG0145//sp|O14841|OPLA_HUMAN(0.71);COG0146//sp|O14841|OPLA_HUMAN(0.71);COG1028//sp|Q02338|BDH_HUMAN(1.08);COG3321//sp|Q9BV79|MECR_HUMAN(0.60)	--
R	General function prediction only	20	14	6	COG0666//sp|P42773|CDN2C_HUMAN(0.66);COG3858//sp|Q01459|DIAC_HUMAN(0.67);COG1028//sp|Q02338|BDH_HUMAN(1.08);COG4221//sp|Q02338|BDH_HUMAN(1.08);COG0300//sp|Q02338|BDH_HUMAN(1.08);COG0515//sp|Q12866|MERTK_HUMAN(0.67);COG0666//sp|Q12955|ANK3_HUMAN(0.67);COG0491//sp|Q53H82|LACB2_HUMAN(0.64);COG3571//sp|Q5JUR7|TEX30_HUMAN(0.87);COG0596//sp|Q86WA6|BPHL_HUMAN(0.61);COG0604//sp|Q9BV79|MECR_HUMAN(0.60);CO…	COG0477//sp|P11169|GTR3_HUMAN(-0.79);COG2319//sp|O76071|CIAO1_HUMAN(-0.78);COG2319//sp|Q13685|AAMP_HUMAN(-0.64);COG0388//sp|O95497|VNN1_HUMAN(-0.94);COG2319//sp|Q96JK2|DCAF5_HUMAN(-0.66);COG1409//sp|Q9BRF8|CPPED_HUMAN(-1.07)
T	Signal transduction mechanisms	2	1	1	COG0515//sp|Q12866|MERTK_HUMAN(0.67)	COG5432//sp|Q9NS91|RAD18_HUMAN(-0.98)
Z	Cytoskeleton	4	2	2	COG5022//sp|Q7Z406|MYH14_HUMAN(0.69);COG5069//sp|Q8TDZ2|MICA1_HUMAN(0.93)	COG5069//sp|P13797|PLST_HUMAN(-0.64);COG5069//sp|Q14315|FLNC_HUMAN(-0.74)

## Sheet: 表头说明
Header	Implication
Code	NCBI COG数据库的官方功能分类编号
Functional Categories	COG功能分类名称
Protein Number	注释到该条目的蛋白数目
Up Number	注释到该条目的上调蛋白数目
Down Number	注释到该条目的下调蛋白数目
Up Proteins	注释到该条目的上调蛋白(及以2为底对数化的差异倍)，"//"前面为蛋白对应的COG号
Down Proteins	注释到该条目的下调蛋白(及以2为底对数化的差异倍数)，"//"前面编号为蛋白对应的COG号
