# Supplementary material for: Integration of Metabolomics and Proteomics in Exploring the Endothelial Dysfunction Mechanism Induced by Serum Exosomes From Diabetic Retinopathy and Diabetic Nephropathy Patients
Source: Front Endocrinol (Lausanne). 2022 Mar 25;13:830466. doi: 10.3389/fendo.2022.830466 (PMC8991685; doi:10.3389/fendo.2022.830466)
Supplement: Supplementary file 1 [file DataSheet_1.zip › Supplementary Material S6-DRDN-CON_subcell2prot_Report.xlsx]

## Sheet: sheet1
Subcellular location	Proteins	Protein counts
cysk_plas	sp|Q12983|BNIP3_HUMAN(-1.04)	1
extr	sp|P18564|ITB6_HUMAN(0.60),sp|P47813|IF1AX_HUMAN(-0.79),sp|P04003|C4BPA_HUMAN(1.22),sp|P05362|ICAM1_HUMAN(0.75),sp|O76071|CIAO1_HUMAN(-0.78),sp|Q99988|GDF15_HUMAN(0.60),sp|P00738|HPT_HUMAN(1.67),sp|P48307|TFPI2_HUMAN(0.79),sp|Q16626|MEA1_HUMAN(-0.78),sp|Q86XK7|VSIG1_HUMAN(-0.94),sp|O14841|OPLA_HUMAN(0.71),sp|P07919|QCR6_HUMAN(0.80),sp|Q9NRY6|PLS3_HUMAN(-0.74),sp|P80723|BASP1_HUMAN(0.62),sp|P09486…	85
extr_plas	sp|Q12983|BNIP3_HUMAN(-1.04),sp|Q5JUR7|TEX30_HUMAN(0.87),sp|Q9UBG0|MRC2_HUMAN(0.85),sp|Q9UGT4|SUSD2_HUMAN(0.64),sp|P50895|BCAM_HUMAN(0.93),sp|Q9Y2J2|E41L3_HUMAN(-1.01),sp|Q9NRY6|PLS3_HUMAN(-0.74),sp|Q29983|MICA_HUMAN(-0.74),sp|P05106|ITB3_HUMAN(1.18),sp|Q13162|PRDX4_HUMAN(-0.65),sp|P24386|RAE1_HUMAN(-0.99),sp|P43121|MUC18_HUMAN(0.67),sp|P05362|ICAM1_HUMAN(0.75),sp|P06756|ITAV_HUMAN(0.72)	14
mito_pero	sp|P50895|BCAM_HUMAN(0.93),sp|P52789|HXK2_HUMAN(-0.76),sp|Q9BYX2|TBD2A_HUMAN(0.75),sp|P49643|PRI2_HUMAN(-0.69),sp|P00918|CAH2_HUMAN(-0.79),sp|P04003|C4BPA_HUMAN(1.22),sp|P58107|EPIPL_HUMAN(-0.83),sp|Q9C002|NMES1_HUMAN(0.93),sp|O00767|ACOD_HUMAN(1.25),sp|Q02338|BDH_HUMAN(1.08),sp|Q14315|FLNC_HUMAN(-0.74)	11
pero	sp|P52789|HXK2_HUMAN(-0.76),sp|P50895|BCAM_HUMAN(0.93),sp|Q9UBG0|MRC2_HUMAN(0.85),sp|Q9BRF8|CPPED_HUMAN(-1.07),sp|Q96D46|NMD3_HUMAN(-0.59),sp|P05106|ITB3_HUMAN(1.18),sp|Q86W25|NAL13_HUMAN(-1.27),sp|Q12866|MERTK_HUMAN(0.67),sp|Q6ZMK1|CYHR1_HUMAN(0.78),sp|P06756|ITAV_HUMAN(0.72),sp|P43121|MUC18_HUMAN(0.67),sp|Q12983|BNIP3_HUMAN(-1.04),sp|Q16222|UAP1_HUMAN(-0.70),sp|O95497|VNN1_HUMAN(-0.94),sp|Q9NXE…	32
nucl	sp|P52788|SPSY_HUMAN(-0.71),sp|P09382|LEG1_HUMAN(0.94),sp|P01871|IGHM_HUMAN(1.23),sp|Q02338|BDH_HUMAN(1.08),sp|P28065|PSB9_HUMAN(0.70),sp|P52943|CRIP2_HUMAN(0.71),sp|Q13642|FHL1_HUMAN(-0.61),sp|Q16222|UAP1_HUMAN(-0.70),sp|P04637|P53_HUMAN(-1.34),sp|Q9NR99|MXRA5_HUMAN(0.70),sp|Q16822|PCKGM_HUMAN(0.73),sp|Q9NS91|RAD18_HUMAN(-0.98),sp|Q96H12|MSD3_HUMAN(-1.14),sp|Q6ZRV2|FA83H_HUMAN(-0.90),sp|Q12955|A…	112
cyto	sp|P24386|RAE1_HUMAN(-0.99),sp|Q99504|EYA3_HUMAN(-0.72),sp|Q9P0P0|RN181_HUMAN(-0.60),sp|P47224|MSS4_HUMAN(-1.05),sp|P42773|CDN2C_HUMAN(0.66),sp|P13797|PLST_HUMAN(-0.64),sp|P40261|NNMT_HUMAN(0.76),sp|O00483|NDUA4_HUMAN(-1.09),sp|Q9BRF8|CPPED_HUMAN(-1.07),sp|Q12955|ANK3_HUMAN(0.67),sp|Q9NPI1|BRD7_HUMAN(-0.70),sp|Q9BRX8|PXL2A_HUMAN(0.59),sp|P09936|UCHL1_HUMAN(-0.83),sp|Q8N5I9|CL045_HUMAN(-0.63),sp|O…	110
cyto_plas	sp|P09936|UCHL1_HUMAN(-0.83),sp|Q9Y3D8|KAD6_HUMAN(-0.80),sp|Q9Y237|PIN4_HUMAN(-0.59),sp|Q14315|FLNC_HUMAN(-0.74),sp|Q16719|KYNU_HUMAN(1.41)	5
cyto_nucl	sp|Q8IZQ5|SELH_HUMAN(-0.64),sp|P0C0L5|CO4B_HUMAN(1.15),sp|P12277|KCRB_HUMAN(-0.69),sp|Q5SSJ5|HP1B3_HUMAN(0.65),sp|Q13685|AAMP_HUMAN(-0.64),sp|O00767|ACOD_HUMAN(1.25),sp|Q92619|HMHA1_HUMAN(-0.59),sp|P32119|PRDX2_HUMAN(-0.61),sp|P23921|RIR1_HUMAN(-0.71),sp|Q86WW8|COA5_HUMAN(0.71),sp|Q02338|BDH_HUMAN(1.08),sp|P09382|LEG1_HUMAN(0.94),sp|P01871|IGHM_HUMAN(1.23),sp|P28065|PSB9_HUMAN(0.70),sp|P52943|CRI…	76
cyto_mito	sp|Q9Y320|TMX2_HUMAN(-0.77),sp|Q9Y3D8|KAD6_HUMAN(-0.80),sp|P24386|RAE1_HUMAN(-0.99),sp|Q8WUH1|CHUR_HUMAN(-0.80),sp|Q14315|FLNC_HUMAN(-0.74),sp|P30038|AL4A1_HUMAN(0.60),sp|Q9BRX8|PXL2A_HUMAN(0.59),sp|Q8TDZ2|MICA1_HUMAN(0.93),sp|P31327|CPSM_HUMAN(-1.02),sp|P10646|TFPI1_HUMAN(0.90),sp|Q9BYX2|TBD2A_HUMAN(0.75),sp|Q9BV79|MECR_HUMAN(0.60),sp|Q3SY69|AL1L2_HUMAN(0.77),sp|Q96I99|SUCB2_HUMAN(0.60),sp|Q9Y2J…	21
E.R._mito	sp|P00918|CAH2_HUMAN(-0.79),sp|P49643|PRI2_HUMAN(-0.69),sp|P18564|ITB6_HUMAN(0.60),sp|P06756|ITAV_HUMAN(0.72),sp|P31327|CPSM_HUMAN(-1.02),sp|Q6ZMK1|CYHR1_HUMAN(0.78),sp|Q9C002|NMES1_HUMAN(0.93),sp|P05783|K1C18_HUMAN(-0.61),sp|O14684|PTGES_HUMAN(0.80)	9
mito	sp|P32119|PRDX2_HUMAN(-0.61),sp|Q53H82|LACB2_HUMAN(0.64),sp|A6H8Y1|BDP1_HUMAN(-0.99),sp|O00767|ACOD_HUMAN(1.25),sp|Q9Y320|TMX2_HUMAN(-0.77),sp|O14684|PTGES_HUMAN(0.80),sp|Q5JUR7|TEX30_HUMAN(0.87),sp|P0C0L5|CO4B_HUMAN(1.15),sp|P09211|GSTP1_HUMAN(-0.63),sp|P02753|RET4_HUMAN(-0.82),sp|P49643|PRI2_HUMAN(-0.69),sp|P10646|TFPI1_HUMAN(0.90),sp|Q8IZQ5|SELH_HUMAN(-0.64),sp|P52789|HXK2_HUMAN(-0.76),sp|Q9Y2…	71
E.R._golg	sp|P43121|MUC18_HUMAN(0.67),sp|P05362|ICAM1_HUMAN(0.75),sp|Q96QD8|S38A2_HUMAN(-0.66),sp|P02751|FINC_HUMAN(0.66),sp|P06396|GELS_HUMAN(0.75),sp|P04114|APOB_HUMAN(-0.91),sp|P50895|BCAM_HUMAN(0.93)	7
golg	sp|P06396|GELS_HUMAN(0.75),sp|Q9Y320|TMX2_HUMAN(-0.77),sp|P02671|FIBA_HUMAN(2.01),sp|P05362|ICAM1_HUMAN(0.75)	4
plas	sp|P13498|CY24A_HUMAN(0.63),sp|Q99942|RNF5_HUMAN(-0.76),sp|Q12983|BNIP3_HUMAN(-1.04),sp|P04114|APOB_HUMAN(-0.91),sp|O95497|VNN1_HUMAN(-0.94),sp|P60201|MYPR_HUMAN(-0.78),sp|Q9Y2J2|E41L3_HUMAN(-1.01),sp|Q86XK7|VSIG1_HUMAN(-0.94),sp|Q14571|ITPR2_HUMAN(0.64),sp|Q9NXE4|NSMA3_HUMAN(-0.59),sp|Q9NPF0|CD320_HUMAN(-0.78),sp|Q8NFJ5|RAI3_HUMAN(-0.62),sp|P13591|NCAM1_HUMAN(-0.73),sp|P05362|ICAM1_HUMAN(0.75),s…	31
cysk	sp|Q96D46|NMD3_HUMAN(-0.59),sp|Q9BZX2|UCK2_HUMAN(-0.67),sp|P0DMV9|HS71B_HUMAN(-0.78),sp|P52788|SPSY_HUMAN(-0.71),sp|Q8N0X7|SPART_HUMAN(-1.09),sp|Q9NPI1|BRD7_HUMAN(-0.70),sp|P58107|EPIPL_HUMAN(-0.83)	7
cyto_pero	sp|Q5JUR7|TEX30_HUMAN(0.87),sp|Q9UGT4|SUSD2_HUMAN(0.64),sp|Q16222|UAP1_HUMAN(-0.70),sp|Q9Y237|PIN4_HUMAN(-0.59),sp|P13797|PLST_HUMAN(-0.64),sp|Q6ZMK1|CYHR1_HUMAN(0.78),sp|P02794|FRIH_HUMAN(1.46),sp|Q8WUH1|CHUR_HUMAN(-0.80),sp|O76071|CIAO1_HUMAN(-0.78),sp|P06756|ITAV_HUMAN(0.72),sp|Q99988|GDF15_HUMAN(0.60)	11
E.R.	sp|P60201|MYPR_HUMAN(-0.78),sp|Q14571|ITPR2_HUMAN(0.64),sp|P02787|TRFE_HUMAN(1.58),sp|P02452|CO1A1_HUMAN(-1.14),sp|P06396|GELS_HUMAN(0.75),sp|P04114|APOB_HUMAN(-0.91),sp|P13498|CY24A_HUMAN(0.63),sp|P0C0L5|CO4B_HUMAN(1.15),sp|P32455|GBP1_HUMAN(-1.08),sp|P18564|ITB6_HUMAN(0.60),sp|P05362|ICAM1_HUMAN(0.75),sp|Q13162|PRDX4_HUMAN(-0.65),sp|P00738|HPT_HUMAN(1.67),sp|P13591|NCAM1_HUMAN(-0.73),sp|Q96EX1|…	28
lyso	sp|O15460|P4HA2_HUMAN(-0.64),sp|Q8IVL5|P3H2_HUMAN(-0.65),sp|P43121|MUC18_HUMAN(0.67),sp|Q9NYL4|FKB11_HUMAN(0.60),sp|Q01459|DIAC_HUMAN(0.67),sp|Q6ZMK1|CYHR1_HUMAN(0.78),sp|Q12866|MERTK_HUMAN(0.67),sp|P02671|FIBA_HUMAN(2.01),sp|P49747|COMP_HUMAN(-0.81),sp|P01023|A2MG_HUMAN(1.14),sp|Q08380|LG3BP_HUMAN(-0.77),sp|P05362|ICAM1_HUMAN(0.75),sp|P04003|C4BPA_HUMAN(1.22),sp|P18564|ITB6_HUMAN(0.60),sp|Q9NXE4…	22
cyto_golg	sp|Q9UPX8|SHAN2_HUMAN(0.66),sp|P32455|GBP1_HUMAN(-1.08),sp|Q9Y237|PIN4_HUMAN(-0.59)	3
mito_nucl	sp|Q9NX08|COMD8_HUMAN(0.61),sp|Q9NPD8|UBE2T_HUMAN(-0.86),sp|Q5VUM1|SDHF4_HUMAN(0.84),sp|P52788|SPSY_HUMAN(-0.71),sp|Q6NUP7|PP4R4_HUMAN(-0.72),sp|Q9BQI0|AIF1L_HUMAN(-0.89),sp|Q96H12|MSD3_HUMAN(-1.14)	7

## Sheet: 表头说明
Header	Implication
Subcellular location	亚细胞定位名称
Proteins	亚细胞名包含的蛋白，括号内为log2(FC)
Protein counts	亚细胞名包含的预测到的蛋白数
