# Supplementary material for: Integration of Metabolomics and Proteomics in Exploring the Endothelial Dysfunction Mechanism Induced by Serum Exosomes From Diabetic Retinopathy and Diabetic Nephropathy Patients
Source: Front Endocrinol (Lausanne). 2022 Mar 25;13:830466. doi: 10.3389/fendo.2022.830466 (PMC8991685; doi:10.3389/fendo.2022.830466)
Supplement: Supplementary file 1 [file DataSheet_1.zip › Supplementary Material S8-CON VS DRDN Differential Metabolites.xlsx]

## Sheet: up
Index	Formula	Compounds	Class I	Class II	CAS	VIP	p_value	Fold_Change	Log2FC	Type
MEDN1475	C6H15O9P	Sorbitol 6-phosphate	Carbohydrates and Its metabolites	Phosphate sugars	20479-58-7	1.33126	0.375856	5.77966	2.53099	up
MADP0070	C10H14N5O8P	Guanosine-5'-monophosphate	Nucleotide And Its metabolomics	Nucleotide and Its metabolomics	85-32-5	1.13244	0.383784	4.97134	2.31363	up
MEDP2027	C6H13NO5	D-Mannosamine	Alcohol and amines	Amines	14307-02-9	1.19243	0.365437	3.2231	1.68845	up
MADP0064	C10H15N5O10P2	Adenosine 5'-Diphosphate（ADP）	Nucleotide And Its metabolomics	Nucleotide and Its metabolomics	58-64-0	1.00088	0.394217	3.21101	1.68303	up
MADP0176	C4H10N3O5P	Creatine phosphate	Nucleotide And Its metabolomics	Nucleotide and Its metabolomics	1967/7/2	1.05595	0.39305	2.87964	1.52589	up
MADP0022	C20H32N6O12S2	Glutathione Oxidized	Amino acid and Its metabolomics	Small Peptide	121-24-4	1.12246	0.367169	2.73024	1.44903	up
MEDN0502	C5H11O7P	2-Deoxyribose 1-Phosphate	Carbohydrates and Its metabolites	Phosphate sugars	17210-42-3	1.03203	0.411257	2.72025	1.44374	up
MEDP0240	C8H11NO3	Pyridoxine	CoEnzyme and vitamins	CoEnzyme and vitamins	65-23-6	1.80348	0.221517	2.71463	1.44076	up
MADN0220	C5H11O7P	Deoxyribose 5-phosphate	Nucleotide And Its metabolomics	Nucleotide and Its metabolomics	-	2.17166	0.00587032	2.33005	1.22036	up
MADN0054	C6H13O9P	D-Glucose 6-Phosphate	Carbohydrates and Its metabolites	Phosphate sugars	56-73-5	1.16951	0.372304	2.08773	1.06194	up
MEDP1166	C26H52NO8P	PC(16:0/2:0)	GP	PC	-	1.20324	0.190676	2.01998	1.01434	up
MADP0105	C9H13N2O9P	Uridine 5-Monophosphate	Nucleotide And Its metabolomics	Nucleotide and Its metabolomics	58-97-9	1.10763	0.377906	2.01853	1.0133	up

## Sheet: down
Index	Formula	Compounds	Class I	Class II	CAS	VIP	p_value	Fold_Change	Log2FC	Type
MEDP0147	C7H11N3O2	1-Methylhistidine	Amino acid and Its metabolomics	Amino acid derivatives	332-80-9	2.3355	0.052145	0.000166438	-12.5527	down
MEDP1751	C24H40O4	Deoxycholic acid	Bile acids	Bile acids	302-95-4	2.31056	0.169477	0.000172349	-12.5024	down
MEDN1141	C24H38O4	Apocholic acid	Bile acids	Bile acids	641-81-6	2.29449	0.206747	0.000406975	-11.2628	down
MADN0361	C2H6O4S	Isethionic acid	Organic acid And Its derivatives	Sulfonic acids	1562-00-1	1.32801	0.294825	0.344171	-1.5388	down
MADN0168	C4H6O3	Butanone acid	Organic acid And Its derivatives	Organic acid And Its derivatives	600-18-0	2.14083	0.111238	0.386803	-1.37033	down
MEDP1968	C10H22N2O4	L-Lysine-Butanoic Acid	Amino acid and Its metabolomics	Amino acid derivatives	80407-71-2	1.97201	0.166507	0.447826	-1.15899	down
MADN0181	C12H22O11	D-(+)-sucrose	Carbohydrates and Its metabolites	Sugars	57-50-1	2.04838	0.0799135	0.45802	-1.12652	down
MADP0233	C12H10N4O2	Lumichrome	Heterocyclic compounds	Heterocyclic compounds	1086-80-2	1.84353	0.0650828	0.495061	-1.01432	down
