# Supplementary material for: Integration of Metabolomics and Proteomics in Exploring the Endothelial Dysfunction Mechanism Induced by Serum Exosomes From Diabetic Retinopathy and Diabetic Nephropathy Patients
Source: Front Endocrinol (Lausanne). 2022 Mar 25;13:830466. doi: 10.3389/fendo.2022.830466 (PMC8991685; doi:10.3389/fendo.2022.830466)
Supplement: Supplementary file 1 [file DataSheet_1.zip › Supplementary Material S9-CON_vs_DRDN_KEGG.xlsx]

## Sheet: Sheet1
#Kegg_pathway	ko_ID	Unique compound	compound	Uni_all	compound_all	Index	cpd_ID
Starch and sucrose metabolism	ko00500	2	4	13	170	MADN0054;MADN0181	C00092+C00089
Neomycin, kanamycin and gentamicin biosynthesis	ko00524	1	3	13	170	MADN0054	C00092
Inositol phosphate metabolism	ko00562	1	2	13	170	MADN0054	C00092
Metabolic pathways	ko01100	11	144	13	170	MEDP0147;MEDP0240;MEDN1475;MADN0361;MADP0070;MADP0105;MADN0054;MADN0181;MADP0176;MADP0064;MEDN0502	C01152+C00314+C01096+C05123+C00144+C00105+C00092+C00089+C02305+C00008+C00672
Insulin secretion	ko04911	1	3	13	170	MADN0054	C00092
Prolactin signaling pathway	ko04917	1	1	13	170	MADN0054	C00092
Thyroid hormone synthesis	ko04918	1	5	13	170	MADN0054	C00092
Insulin resistance	ko04931	1	4	13	170	MADN0054	C00092
Carbohydrate digestion and absorption	ko04973	2	2	13	170	MADN0054;MADN0181	C00092+C00089
Central carbon metabolism in cancer	ko05230	1	14	13	170	MADN0054	C00092
Galactose metabolism	ko00052	1	5	13	170	MADN0181	C00089
ABC transporters	ko02010	1	22	13	170	MADN0181	C00089
Taste transduction	ko04742	3	7	13	170	MADP0064;MADN0181;MADP0070	C00008+C00089+C00144
Taurine and hypotaurine metabolism	ko00430	1	5	13	170	MADN0361	C05123
Oxidative phosphorylation	ko00190	1	3	13	170	MADP0064	C00008
Purine metabolism	ko00230	2	17	13	170	MADP0064;MADP0070	C00008+C00144
FoxO signaling pathway	ko04068	1	2	13	170	MADP0064	C00008
Neuroactive ligand-receptor interaction	ko04080	1	11	13	170	MADP0064	C00008
Lysosome	ko04142	1	2	13	170	MADP0064	C00008
AMPK signaling pathway	ko04152	1	3	13	170	MADP0064	C00008
Platelet activation	ko04611	1	3	13	170	MADP0064	C00008
Thermogenesis	ko04714	1	3	13	170	MADP0064	C00008
Renin secretion	ko04924	1	3	13	170	MADP0064	C00008
Parkinson disease	ko05012	1	3	13	170	MADP0064	C00008
Amyotrophic lateral sclerosis	ko05014	1	2	13	170	MADP0064	C00008
Antifolate resistance	ko01523	1	3	13	170	MADP0070	C00144
cGMP-PKG signaling pathway	ko04022	1	3	13	170	MADP0070	C00144
Olfactory transduction	ko04740	1	2	13	170	MADP0070	C00144
Phototransduction	ko04744	1	1	13	170	MADP0070	C00144
Pyrimidine metabolism	ko00240	2	12	13	170	MEDN0502;MADP0105	C00672+C00105
Arginine and proline metabolism	ko00330	1	14	13	170	MADP0176	C02305
Riboflavin metabolism	ko00740	1	2	13	170	MADP0233	C01727
Pentose phosphate pathway	ko00030	1	4	13	170	MEDN0502	C00672
Fructose and mannose metabolism	ko00051	1	3	13	170	MEDN1475	C01096
Histidine metabolism	ko00340	1	4	13	170	MEDP0147	C01152
Vitamin B6 metabolism	ko00750	1	3	13	170	MEDP0240	C00314
Bile secretion	ko04976	1	8	13	170	MEDP1751	C04483
